# Supplementary material for: A tunable family of CAAC-ruthenium olefin metathesis catalysts modularly derived from a large-scale produced ibuprofen intermediate
Source: Chem Sci. 2023 Sep 22;14(39):10744–55. doi: 10.1039/d3sc03849a (PMC10566500; doi:10.1039/d3sc03849a)
Supplement: SC-014-D3SC03849A-s002 [file SC-014-D3SC03849A-s002.cif]

# Electronic Supplementary Material (ESI) for Chemical Science.
# This journal is © The Royal Society of Chemistry 2023

####################################################################### 
# 
# This file contains crystal structure data downloaded from the 
# Cambridge Structural Database (CSD) hosted by the Cambridge 
# Crystallographic Data Centre (CCDC).
# 
# Full information about CCDC data access policies and citation 
# guidelines are available at http://www.ccdc.cam.ac.uk/access/V1 
# 
# Audit and citation data items may have been added by the CCDC. 
# Please retain this information to preserve the provenance of 
# this file and to allow appropriate attribution of the data. 
# 
#######################################################################

data_2023_05_19_dt_as_1665_n_auto
_database_code_depnum_ccdc_archive 'CCDC 2284547'
loop_
_audit_author_name
_audit_author_address
'Damian Trzybinski'
;University of Warsaw
Poland
;
_audit_update_record             
;
2023-07-26 deposited with the CCDC.	2023-09-07 downloaded from the CCDC.
;
_audit_creation_date             2023-07-26
_audit_creation_method           
;
Olex2 1.5
(compiled 2023.03.06 svn.rbb2c1857 for OlexSys, GUI svn.r6748)
;
_shelx_SHELXL_version_number     2018/3
_chemical_name_common            ?
_chemical_name_systematic        ?
_chemical_formula_moiety         'C37 H49 Cl2 N O Ru'
_chemical_formula_sum            'C37 H49 Cl2 N O Ru'
_chemical_formula_weight         695.74
_chemical_melting_point          ?
_chemical_oxdiff_formula         'C37 H49 Cl2 N O Ru'
_chemical_oxdiff_usercomment     '100 k, BRONZE BLOCK'
loop_
_atom_type_symbol
_atom_type_description
_atom_type_scat_dispersion_real
_atom_type_scat_dispersion_imag
_atom_type_scat_source
C C 0.0181 0.0091 'International Tables Vol C Tables 4.2.6.8 and 6.1.1.4'
H H 0.0000 0.0000 'International Tables Vol C Tables 4.2.6.8 and 6.1.1.4'
Cl Cl 0.3639 0.7018 'International Tables Vol C Tables 4.2.6.8 and 6.1.1.4'
N N 0.0311 0.0180 'International Tables Vol C Tables 4.2.6.8 and 6.1.1.4'
O O 0.0492 0.0322 'International Tables Vol C Tables 4.2.6.8 and 6.1.1.4'
Ru Ru 0.0552 3.2960 'International Tables Vol C Tables 4.2.6.8 and 6.1.1.4'

_shelx_space_group_comment       
;
The symmetry employed for this shelxl refinement is uniquely defined
by the following loop, which should always be used as a source of
symmetry information in preference to the above space-group names.
They are only intended as comments.
;
_space_group_crystal_system      monoclinic
_space_group_IT_number           14
_space_group_name_H-M_alt        'P 1 21/c 1'
_space_group_name_Hall           '-P 2ybc'
loop_
_space_group_symop_operation_xyz
'x, y, z'
'-x, y+1/2, -z+1/2'
'-x, -y, -z'
'x, -y-1/2, z-1/2'

_cell_length_a                   14.97514(11)
_cell_length_b                   11.89935(9)
_cell_length_c                   19.33172(15)
_cell_angle_alpha                90
_cell_angle_beta                 98.9295(7)
_cell_angle_gamma                90
_cell_volume                     3403.05(5)
_cell_formula_units_Z            4
_cell_measurement_reflns_used    19989
_cell_measurement_temperature    100(2)
_cell_measurement_theta_max      73.0220
_cell_measurement_theta_min      3.4570
_shelx_estimated_absorpt_T_max   0.449
_shelx_estimated_absorpt_T_min   0.212
_exptl_absorpt_coefficient_mu    5.385
_exptl_absorpt_correction_T_max  0.491
_exptl_absorpt_correction_T_min  0.242
_exptl_absorpt_correction_type   analytical
_exptl_absorpt_process_details   
;
CrysAlisPro 1.171.42.70a (Rigaku Oxford Diffraction, 2022)
Analytical numeric absorption correction using a multifaceted crystal
model based on expressions derived by R.C. Clark & J.S. Reid.
(Clark, R. C. & Reid, J. S. (1995). Acta Cryst. A51, 887-897)
Empirical absorption correction using spherical harmonics,
implemented in SCALE3 ABSPACK scaling algorithm.
;
_exptl_absorpt_special_details   ?
_exptl_crystal_colour            'dark brown'
_exptl_crystal_density_diffrn    1.358
_exptl_crystal_density_meas      ?
_exptl_crystal_density_method    ?
_exptl_crystal_description       block
_exptl_crystal_F_000             1456
loop_
_exptl_crystal_face_index_h
_exptl_crystal_face_index_k
_exptl_crystal_face_index_l
_exptl_crystal_face_perp_dist
-10 0 2 0.0912
3 7 -2 0.1678
10 1 -2 0.1063
5 -6 1 0.1487
-9 -2 0 0.1250
-9 -2 5 0.1321
-5 0 12 0.1085
0 1 12 0.0996
9 2 -5 0.1261
1 -1 -12 0.0712
-3 -2 -11 0.0982
5 0 -11 0.0996

_exptl_crystal_size_max          0.417
_exptl_crystal_size_mid          0.21
_exptl_crystal_size_min          0.177
loop_
_exptl_oxdiff_crystal_face_indexfrac_h
_exptl_oxdiff_crystal_face_indexfrac_k
_exptl_oxdiff_crystal_face_indexfrac_l
_exptl_oxdiff_crystal_face_x
_exptl_oxdiff_crystal_face_y
_exptl_oxdiff_crystal_face_z
-9.7122 0.2706 1.5033 -0.3334 -0.0628 0.9407
2.7405 7.3134 -2.4804 -0.8164 -0.1513 -0.5573
9.6910 0.6303 -1.7506 0.2218 0.0421 -0.9742
5.1285 -6.4443 0.9596 0.9524 0.1773 -0.2478
-9.1198 -2.4943 0.2460 0.0274 -0.1519 0.9880
-9.0741 -1.9405 5.0086 -0.0441 0.2330 0.9715
-5.1651 -0.1182 11.5323 -0.1552 0.8325 0.5319
0.4703 1.4988 12.0460 -0.1821 0.9800 -0.0803
9.1070 1.9727 -4.8055 0.0410 -0.2160 -0.9755
0.8842 -1.1616 -12.3750 0.1824 -0.9810 -0.0658
-2.7519 -1.9987 -10.8918 0.1726 -0.9299 0.3248
5.3603 0.1862 -11.4087 0.1527 -0.8188 -0.5533

_exptl_transmission_factor_max   ?
_exptl_transmission_factor_min   ?
_diffrn_reflns_av_R_equivalents  0.0457
_diffrn_reflns_av_unetI/netI     0.0286
_diffrn_reflns_Laue_measured_fraction_full 1.000
_diffrn_reflns_Laue_measured_fraction_max 1.000
_diffrn_reflns_limit_h_max       17
_diffrn_reflns_limit_h_min       -17
_diffrn_reflns_limit_k_max       14
_diffrn_reflns_limit_k_min       -14
_diffrn_reflns_limit_l_max       23
_diffrn_reflns_limit_l_min       -23
_diffrn_reflns_number            33773
_diffrn_reflns_point_group_measured_fraction_full 1.000
_diffrn_reflns_point_group_measured_fraction_max 1.000
_diffrn_reflns_theta_full        67.074
_diffrn_reflns_theta_max         67.074
_diffrn_reflns_theta_min         4.378
_diffrn_ambient_environment      N~2~
_diffrn_ambient_temperature      100(2)
_diffrn_detector                 'Hybrid Pixel Array Detector'
_diffrn_detector_area_resol_mean 10.0000
_diffrn_detector_type            HyPix
_diffrn_measured_fraction_theta_full 1.000
_diffrn_measured_fraction_theta_max 1.000
_diffrn_measurement_details      
;
List of Runs (angles in degrees, time in seconds):

  # Type    Start    End  Width  t~exp~   \w     \q     \k     \f   Frames
#--------------------------------------------------------------------------
  1  \w      8.00  33.00   0.50    0.05    --    0.00-101.00 128.00   50
  2  \w    -41.00 -16.00   0.50    0.05    --    0.00 101.00-127.00   50
  3  \w     43.00  79.00   0.50    0.05    --    0.00  77.00  60.00   72
  4  \w     18.00  79.00   0.50    0.05    --    0.00  57.00-180.00  122
  5  \w    -38.00  11.00   0.50    0.05    --    0.00  77.00  60.00   98
  6  \w    -30.00   9.00   0.50    0.05    --    0.00  57.00-180.00   78
  7  \w    -48.00 -22.00   0.50    0.05    --  -54.00 101.00-127.00   52
  8  \w   -140.00 -85.00   0.50    0.05    --  -54.00-101.00 128.00  110
  9  \w    -86.00 -47.00   0.50    0.05    --  -54.00 125.00 -90.00   78
 10  \w   -135.00 -91.00   0.50    0.05    --  -54.00 -99.00  30.00   88
 11  \w   -129.00 -79.00   0.50    0.05    --  -54.00-125.00-180.00  100
 12  \w   -131.00 -87.00   0.50    0.05    --  -54.00 -99.00 -90.00   88
 13  \w   -137.00 -96.00   0.50    0.05    --  -54.00 -99.00 -30.00   82
 14  \w   -133.00 -21.00   0.50    0.05    --  -54.00 -57.00 -30.00  224
 15  \w   -139.00 -93.00   0.50    0.05    --  -54.00 -99.00  60.00   92
 16  \w   -140.00 -86.00   0.50    0.05    --  -54.00 -99.00-120.00  108
 17  \w    -77.00 -26.00   0.50    0.05    --  -54.00 125.00 -30.00  102
 18  \w     25.00 103.00   0.50    0.05    --   55.77-101.00 128.00  156
 19  \w     35.00  97.00   0.50    0.05    --   55.77-125.00 120.00  124
 20  \w     26.00 135.00   0.50    0.05    --   55.77  57.00 -90.00  218
 21  \w    107.00 178.00   0.50    0.20    --  111.55 101.00-127.00  142
 22  \w     72.00 107.00   0.50    0.20    --  111.55-101.00 128.00   70
 23  \w     72.00 133.00   0.50    0.20    --  111.55  45.00  30.00  122
 24  \w    120.00 155.00   0.50    0.20    --  111.55  61.00  90.00   70
 25  \w     81.00 117.00   0.50    0.20    --  111.55  61.00  60.00   72
 26  \w     29.00 103.00   0.50    0.20    --  111.55-111.00-120.00  148
 27  \w     30.00 103.00   0.50    0.20    --  111.55-111.00   0.00  146
 28  \w     43.00 146.00   0.50    0.20    --  111.55 -61.00  90.00  206
 29  \w     91.00 117.00   0.50    0.20    --  111.55 -61.00 -90.00   52
 30  \w     78.00 178.00   0.50    0.20    --  111.55  61.00 -90.00  200
 31  \w    109.00 165.00   0.50    0.20    --  111.55 111.00 -60.00  112
 32  \w     39.00 105.00   0.50    0.20    --  111.55-111.00  90.00  132
 33  \w     99.00 127.00   0.50    0.20    --  111.55 178.00  30.00   56
 34  \w     63.00 141.00   0.50    0.20    --  111.55 178.00 150.00  156
 35  \w    123.00 148.00   0.50    0.20    --  111.55 111.00 -30.00   50
 36  \w     27.00  84.00   0.50    0.20    --  111.55 -94.00 150.00  114
 37  \w     86.00 111.00   0.50    0.20    --  111.55  61.00 150.00   50
 38  \w    118.00 176.00   0.50    0.20    --  111.55  61.00 150.00  116
 39  \w    138.00 169.00   0.50    0.20    --  111.55  45.00  30.00   62
 40  \w    123.00 175.00   0.50    0.20    --  111.55  61.00  60.00  104
 41  \w     44.00 108.00   0.50    0.20    --  111.55-111.00 -90.00  128
 42  \w     34.00  59.00   0.50    0.20    --  111.55 -61.00 -90.00   50
 43  \w     70.00 141.00   0.50    0.20    --  111.55  77.00-180.00  142
 44  \w    146.00 171.00   0.50    0.20    --  111.55 111.00   0.00   50
 45  \w     72.00 178.00   0.50    0.20    --  111.55  45.00 -30.00  212
;
_diffrn_measurement_device       'four-circle diffractometer'
_diffrn_measurement_device_type  'SuperNova, Dual, Cu at home/near, HyPix'
_diffrn_measurement_method       '\w scans'
_diffrn_orient_matrix_type       
'CrysAlisPro convention (1999,Acta A55,543-557)'
_diffrn_orient_matrix_UB_11      0.0307406000
_diffrn_orient_matrix_UB_12      -0.1234746000
_diffrn_orient_matrix_UB_13      -0.0009545000
_diffrn_orient_matrix_UB_21      0.0189436000
_diffrn_orient_matrix_UB_22      -0.0004217000
_diffrn_orient_matrix_UB_23      0.0806673000
_diffrn_orient_matrix_UB_31      -0.0976327000
_diffrn_orient_matrix_UB_32      -0.0389431000
_diffrn_orient_matrix_UB_33      0.0019933000
_diffrn_radiation_monochromator  mirror
_diffrn_radiation_probe          x-ray
_diffrn_radiation_type           CuK\a
_diffrn_radiation_wavelength     1.54184
_diffrn_source                   'micro-focus sealed X-ray tube'
_diffrn_source_type              'SuperNova (Cu) X-ray Source'
_reflns_Friedel_coverage         0.000
_reflns_Friedel_fraction_full    .
_reflns_Friedel_fraction_max     .
_reflns_number_gt                5857
_reflns_number_total             6071
_reflns_special_details          
;
 Reflections were merged by SHELXL according to the crystal
 class for the calculation of statistics and refinement.
 
 _reflns_Friedel_fraction is defined as the number of unique
 Friedel pairs measured divided by the number that would be
 possible theoretically, ignoring centric projections and
 systematic absences.
;
_reflns_threshold_expression     'I > 2\s(I)'
_computing_cell_refinement       'CrysAlisPro 1.171.42.70a (Rigaku OD, 2022)'
_computing_data_collection       'CrysAlisPro 1.171.42.70a (Rigaku OD, 2022)'
_computing_data_reduction        'CrysAlisPro 1.171.42.70a (Rigaku OD, 2022)'
_computing_molecular_graphics    'Olex2 1.5 (Dolomanov et al., 2009)'
_computing_publication_material  'Olex2 1.5 (Dolomanov et al., 2009)'
_computing_structure_refinement  'SHELXL 2018/3 (Sheldrick, 2015)'
_computing_structure_solution    'SHELXT  (Sheldrick, 2015)'
_refine_diff_density_max         0.986
_refine_diff_density_min         -0.710
_refine_diff_density_rms         0.076
_refine_ls_extinction_coef       .
_refine_ls_extinction_method     none
_refine_ls_goodness_of_fit_ref   1.032
_refine_ls_hydrogen_treatment    constr
_refine_ls_matrix_type           full
_refine_ls_number_parameters     388
_refine_ls_number_reflns         6071
_refine_ls_number_restraints     0
_refine_ls_R_factor_all          0.0313
_refine_ls_R_factor_gt           0.0302
_refine_ls_restrained_S_all      1.032
_refine_ls_shift/su_max          0.001
_refine_ls_shift/su_mean         0.000
_refine_ls_structure_factor_coef Fsqd
_refine_ls_weighting_details     
'w=1/[\s^2^(Fo^2^)+(0.0366P)^2^+4.2219P] where P=(Fo^2^+2Fc^2^)/3'
_refine_ls_weighting_scheme      calc
_refine_ls_wR_factor_gt          0.0762
_refine_ls_wR_factor_ref         0.0770
_refine_special_details          ?
_olex2_refinement_description    
;
1.a Ternary CH refined with riding coordinates:
 C12(H12), C35(H35)
1.b Secondary CH2 refined with riding coordinates:
 C3(H3A,H3B), C11(H11A,H11B), C24(H24A,H24B), C26(H26A,H26B)
1.c Aromatic/amide H refined with riding coordinates:
 C6(H6), C7(H7), C9(H9), C10(H10), C20(H20), C21(H21), C22(H22), C28(H28),
 C30(H30), C31(H31), C32(H32), C33(H33)
1.d Idealised Me refined as rotating group:
 C13(H13A,H13B,H13C), C14(H14A,H14B,H14C), C15(H15A,H15B,H15C), C16(H16A,H16B,
 H16C), C17(H17A,H17B,H17C), C25(H25A,H25B,H25C), C27(H27A,H27B,H27C), C36(H36A,
 H36B,H36C), C37(H37A,H37B,H37C)
;
_atom_sites_solution_hydrogens   geom
_atom_sites_solution_primary     dual
_atom_sites_solution_secondary   ?
loop_
_atom_site_label
_atom_site_type_symbol
_atom_site_fract_x
_atom_site_fract_y
_atom_site_fract_z
_atom_site_U_iso_or_equiv
_atom_site_adp_type
_atom_site_occupancy
_atom_site_site_symmetry_order
_atom_site_calc_flag
_atom_site_refinement_flags_posn
_atom_site_refinement_flags_adp
_atom_site_refinement_flags_occupancy
_atom_site_disorder_assembly
_atom_site_disorder_group
C1 C 0.19563(15) 0.72058(18) 0.30207(11) 0.0160(4) Uani 1 1 d . . . . .
C2 C 0.17349(16) 0.7004(2) 0.37738(12) 0.0200(5) Uani 1 1 d . . . . .
C3 C 0.07126(16) 0.7239(2) 0.36902(12) 0.0219(5) Uani 1 1 d . . . . .
H3A H 0.036772 0.652853 0.361251 0.026 Uiso 1 1 calc R U . . .
H3B H 0.055929 0.760455 0.411663 0.026 Uiso 1 1 calc R U . . .
C4 C 0.04821(16) 0.8017(2) 0.30570(12) 0.0201(5) Uani 1 1 d . . . . .
C5 C 0.20130(16) 0.5820(2) 0.40412(12) 0.0206(5) Uani 1 1 d . . . . .
C6 C 0.28563(17) 0.5641(2) 0.44494(13) 0.0255(5) Uani 1 1 d . . . . .
H6 H 0.325548 0.625745 0.456083 0.031 Uiso 1 1 calc R U . . .
C7 C 0.31208(18) 0.4574(2) 0.46954(14) 0.0298(6) Uani 1 1 d . . . . .
H7 H 0.369482 0.447941 0.497693 0.036 Uiso 1 1 calc R U . . .
C8 C 0.25669(19) 0.3646(2) 0.45395(14) 0.0275(6) Uani 1 1 d . . . . .
C9 C 0.17261(19) 0.3827(2) 0.41347(13) 0.0277(5) Uani 1 1 d . . . . .
H9 H 0.132945 0.320852 0.402024 0.033 Uiso 1 1 calc R U . . .
C10 C 0.14549(18) 0.4893(2) 0.38946(13) 0.0256(5) Uani 1 1 d . . . . .
H10 H 0.087393 0.498893 0.362386 0.031 Uiso 1 1 calc R U . . .
C11 C 0.2874(2) 0.2490(2) 0.47972(15) 0.0352(6) Uani 1 1 d . . . . .
H11A H 0.353533 0.243285 0.480559 0.042 Uiso 1 1 calc R U . . .
H11B H 0.258239 0.192490 0.445952 0.042 Uiso 1 1 calc R U . . .
C12 C 0.2661(2) 0.2198(3) 0.55286(17) 0.0425(8) Uani 1 1 d . . . . .
H12 H 0.287197 0.283374 0.585152 0.051 Uiso 1 1 calc R U . . .
C13 C 0.3180(3) 0.1147(4) 0.5798(3) 0.0818(17) Uani 1 1 d . . . . .
H13A H 0.298900 0.051645 0.548308 0.123 Uiso 1 1 calc R U . . .
H13B H 0.305548 0.097041 0.626866 0.123 Uiso 1 1 calc R U . . .
H13C H 0.382891 0.127690 0.581447 0.123 Uiso 1 1 calc R U . . .
C14 C 0.1644(2) 0.2046(3) 0.55223(18) 0.0421(7) Uani 1 1 d . . . . .
H14A H 0.133015 0.274928 0.537714 0.063 Uiso 1 1 calc R U . . .
H14B H 0.153353 0.184275 0.599296 0.063 Uiso 1 1 calc R U . . .
H14C H 0.141894 0.144687 0.519291 0.063 Uiso 1 1 calc R U . . .
C15 C 0.22368(17) 0.7913(2) 0.42594(13) 0.0243(5) Uani 1 1 d . . . . .
H15A H 0.198282 0.865366 0.412283 0.036 Uiso 1 1 calc R U . . .
H15B H 0.288059 0.790366 0.421735 0.036 Uiso 1 1 calc R U . . .
H15C H 0.216485 0.775625 0.474535 0.036 Uiso 1 1 calc R U . . .
C16 C -0.03904(16) 0.7643(2) 0.25974(13) 0.0235(5) Uani 1 1 d . . . . .
H16A H -0.049472 0.810628 0.217342 0.035 Uiso 1 1 calc R U . . .
H16B H -0.089865 0.772986 0.285702 0.035 Uiso 1 1 calc R U . . .
H16C H -0.033760 0.685264 0.246686 0.035 Uiso 1 1 calc R U . . .
C17 C 0.03761(17) 0.9257(2) 0.32382(14) 0.0265(5) Uani 1 1 d . . . . .
H17A H 0.089790 0.949682 0.357597 0.040 Uiso 1 1 calc R U . . .
H17B H -0.017793 0.935627 0.344263 0.040 Uiso 1 1 calc R U . . .
H17C H 0.034034 0.971083 0.281186 0.040 Uiso 1 1 calc R U . . .
C18 C 0.13252(16) 0.84374(19) 0.20344(12) 0.0189(5) Uani 1 1 d . . . . .
C19 C 0.08940(15) 0.7997(2) 0.13979(12) 0.0199(5) Uani 1 1 d . . . . .
C20 C 0.08613(18) 0.8675(2) 0.07996(13) 0.0253(5) Uani 1 1 d . . . . .
H20 H 0.055149 0.841087 0.036372 0.030 Uiso 1 1 calc R U . . .
C21 C 0.12709(19) 0.9716(2) 0.08330(14) 0.0290(6) Uani 1 1 d . . . . .
H21 H 0.122876 1.017054 0.042499 0.035 Uiso 1 1 calc R U . . .
C22 C 0.17427(18) 1.0099(2) 0.14606(14) 0.0277(5) Uani 1 1 d . . . . .
H22 H 0.204114 1.080490 0.147368 0.033 Uiso 1 1 calc R U . . .
C23 C 0.17904(17) 0.9473(2) 0.20745(13) 0.0229(5) Uani 1 1 d . . . . .
C24 C 0.05291(16) 0.6807(2) 0.13114(12) 0.0211(5) Uani 1 1 d . . . . .
H24A H -0.013718 0.683454 0.118640 0.025 Uiso 1 1 calc R U . . .
H24B H 0.067508 0.640420 0.176271 0.025 Uiso 1 1 calc R U . . .
C25 C 0.0926(2) 0.6155(2) 0.07421(14) 0.0296(6) Uani 1 1 d . . . . .
H25A H 0.074931 0.652372 0.028824 0.044 Uiso 1 1 calc R U . . .
H25B H 0.069551 0.538311 0.071844 0.044 Uiso 1 1 calc R U . . .
H25C H 0.158707 0.614303 0.085735 0.044 Uiso 1 1 calc R U . . .
C26 C 0.23976(18) 0.9841(2) 0.27369(14) 0.0275(5) Uani 1 1 d . . . . .
H26A H 0.213960 0.954590 0.314225 0.033 Uiso 1 1 calc R U . . .
H26B H 0.299481 0.947999 0.274480 0.033 Uiso 1 1 calc R U . . .
C27 C 0.2546(2) 1.1087(3) 0.28416(18) 0.0435(8) Uani 1 1 d . . . . .
H27A H 0.278291 1.140235 0.243798 0.065 Uiso 1 1 calc R U . . .
H27B H 0.298139 1.121782 0.326765 0.065 Uiso 1 1 calc R U . . .
H27C H 0.197140 1.145171 0.288696 0.065 Uiso 1 1 calc R U . . .
C28 C 0.30975(15) 0.71323(19) 0.19104(11) 0.0165(4) Uani 1 1 d . . . . .
H28 H 0.271110 0.773900 0.174313 0.020 Uiso 1 1 calc R U . . .
C29 C 0.37764(15) 0.67414(19) 0.15108(12) 0.0169(4) Uani 1 1 d . . . . .
C30 C 0.38734(16) 0.7207(2) 0.08607(12) 0.0197(5) Uani 1 1 d . . . . .
H30 H 0.348844 0.780523 0.067606 0.024 Uiso 1 1 calc R U . . .
C31 C 0.45216(16) 0.6809(2) 0.04829(12) 0.0225(5) Uani 1 1 d . . . . .
H31 H 0.457597 0.712124 0.003906 0.027 Uiso 1 1 calc R U . . .
C32 C 0.50911(16) 0.5946(2) 0.07632(13) 0.0241(5) Uani 1 1 d . . . . .
H32 H 0.554214 0.567967 0.050842 0.029 Uiso 1 1 calc R U . . .
C33 C 0.50173(16) 0.5460(2) 0.14106(13) 0.0222(5) Uani 1 1 d . . . . .
H33 H 0.541383 0.487360 0.159648 0.027 Uiso 1 1 calc R U . . .
C34 C 0.43517(15) 0.5853(2) 0.17760(12) 0.0181(5) Uani 1 1 d . . . . .
C35 C 0.47290(17) 0.4518(2) 0.27487(14) 0.0273(5) Uani 1 1 d . . . . .
H35 H 0.492410 0.400690 0.238938 0.033 Uiso 1 1 calc R U . . .
C36 C 0.4156(2) 0.3882(3) 0.3176(2) 0.0503(9) Uani 1 1 d . . . . .
H36A H 0.396439 0.438196 0.352750 0.075 Uiso 1 1 calc R U . . .
H36B H 0.450442 0.325490 0.341012 0.075 Uiso 1 1 calc R U . . .
H36C H 0.362301 0.358963 0.287067 0.075 Uiso 1 1 calc R U . . .
C37 C 0.5556(2) 0.5050(3) 0.31787(18) 0.0445(8) Uani 1 1 d . . . . .
H37A H 0.584073 0.556540 0.288294 0.067 Uiso 1 1 calc R U . . .
H37B H 0.598731 0.446121 0.335966 0.067 Uiso 1 1 calc R U . . .
H37C H 0.537360 0.546720 0.357099 0.067 Uiso 1 1 calc R U . . .
Cl1 Cl 0.20647(4) 0.49296(5) 0.23367(3) 0.02163(12) Uani 1 1 d . . . . .
Cl2 Cl 0.41266(4) 0.74480(5) 0.34681(3) 0.02299(13) Uani 1 1 d . . . . .
N1 N 0.12976(13) 0.78350(16) 0.26848(10) 0.0167(4) Uani 1 1 d . . . . .
O1 O 0.41618(11) 0.54296(14) 0.23938(8) 0.0197(3) Uani 1 1 d . . . . .
Ru1 Ru 0.29884(2) 0.64446(2) 0.27455(2) 0.01486(7) Uani 1 1 d . . . . .

loop_
_atom_site_aniso_label
_atom_site_aniso_U_11
_atom_site_aniso_U_22
_atom_site_aniso_U_33
_atom_site_aniso_U_23
_atom_site_aniso_U_13
_atom_site_aniso_U_12
C1 0.0210(11) 0.0144(10) 0.0123(10) -0.0018(8) 0.0014(8) -0.0022(8)
C2 0.0228(12) 0.0232(12) 0.0143(11) 0.0002(9) 0.0037(9) 0.0017(9)
C3 0.0255(12) 0.0258(12) 0.0157(11) 0.0012(9) 0.0074(9) 0.0036(10)
C4 0.0216(11) 0.0229(12) 0.0169(11) -0.0007(9) 0.0062(9) 0.0029(9)
C5 0.0267(12) 0.0243(12) 0.0113(10) 0.0036(9) 0.0050(9) 0.0039(10)
C6 0.0275(13) 0.0296(13) 0.0198(12) 0.0036(10) 0.0048(10) -0.0014(10)
C7 0.0259(13) 0.0391(15) 0.0244(13) 0.0090(11) 0.0041(10) 0.0067(11)
C8 0.0382(15) 0.0269(14) 0.0207(13) 0.0076(10) 0.0149(11) 0.0089(11)
C9 0.0402(15) 0.0250(13) 0.0181(12) 0.0003(10) 0.0051(11) -0.0027(11)
C10 0.0314(13) 0.0273(13) 0.0166(11) 0.0020(10) -0.0006(10) 0.0002(10)
C11 0.0446(16) 0.0323(15) 0.0320(15) 0.0106(12) 0.0161(12) 0.0131(13)
C12 0.0548(19) 0.0401(17) 0.0371(17) 0.0194(14) 0.0214(14) 0.0192(15)
C13 0.100(3) 0.076(3) 0.084(3) 0.057(3) 0.059(3) 0.056(3)
C14 0.058(2) 0.0289(15) 0.0441(18) 0.0101(13) 0.0237(15) 0.0066(14)
C15 0.0281(12) 0.0271(13) 0.0172(11) -0.0037(10) 0.0021(9) 0.0025(10)
C16 0.0209(12) 0.0290(13) 0.0210(12) 0.0003(10) 0.0042(9) 0.0020(10)
C17 0.0289(13) 0.0249(13) 0.0257(13) -0.0029(10) 0.0045(10) 0.0043(10)
C18 0.0206(11) 0.0191(11) 0.0180(12) 0.0048(9) 0.0061(9) 0.0056(9)
C19 0.0192(11) 0.0229(12) 0.0181(11) 0.0034(9) 0.0045(9) 0.0036(9)
C20 0.0321(13) 0.0278(13) 0.0160(12) 0.0031(10) 0.0035(10) 0.0026(10)
C21 0.0415(15) 0.0259(13) 0.0204(12) 0.0090(10) 0.0071(11) 0.0036(11)
C22 0.0362(14) 0.0192(12) 0.0286(13) 0.0033(10) 0.0080(11) -0.0012(10)
C23 0.0248(12) 0.0205(12) 0.0236(12) 0.0013(10) 0.0048(10) 0.0037(10)
C24 0.0248(12) 0.0232(12) 0.0155(11) 0.0021(9) 0.0033(9) 0.0000(10)
C25 0.0455(16) 0.0254(13) 0.0195(12) -0.0021(10) 0.0106(11) -0.0027(12)
C26 0.0303(13) 0.0238(13) 0.0273(13) 0.0009(10) 0.0008(11) -0.0030(10)
C27 0.0486(18) 0.0280(15) 0.0470(19) -0.0039(13) -0.0142(15) 0.0029(13)
C28 0.0180(10) 0.0153(10) 0.0153(10) 0.0021(8) -0.0001(8) -0.0008(8)
C29 0.0162(10) 0.0189(11) 0.0153(11) -0.0005(9) 0.0010(8) -0.0029(9)
C30 0.0207(11) 0.0220(12) 0.0154(11) -0.0014(9) -0.0002(9) -0.0024(9)
C31 0.0245(12) 0.0300(13) 0.0133(11) -0.0010(10) 0.0037(9) -0.0051(10)
C32 0.0209(11) 0.0316(14) 0.0207(12) -0.0057(10) 0.0058(9) -0.0011(10)
C33 0.0217(11) 0.0238(12) 0.0213(12) -0.0015(10) 0.0035(9) 0.0020(9)
C34 0.0200(11) 0.0192(11) 0.0146(11) -0.0016(9) 0.0012(9) -0.0026(9)
C35 0.0290(13) 0.0265(13) 0.0273(13) 0.0092(11) 0.0069(10) 0.0132(11)
C36 0.0392(17) 0.053(2) 0.061(2) 0.0351(18) 0.0158(16) 0.0156(15)
C37 0.0388(16) 0.0478(19) 0.0439(18) 0.0073(15) -0.0030(14) 0.0124(14)
Cl1 0.0237(3) 0.0191(3) 0.0222(3) -0.0011(2) 0.0041(2) -0.0021(2)
Cl2 0.0235(3) 0.0257(3) 0.0187(3) -0.0008(2) -0.0002(2) -0.0022(2)
N1 0.0193(9) 0.0177(9) 0.0133(9) 0.0010(7) 0.0035(7) 0.0028(7)
O1 0.0210(8) 0.0211(8) 0.0179(8) 0.0054(7) 0.0059(6) 0.0068(6)
Ru1 0.01626(10) 0.01552(10) 0.01309(10) 0.00202(6) 0.00313(7) 0.00150(6)

_geom_special_details            
;
 All esds (except the esd in the dihedral angle between two l.s. planes)
 are estimated using the full covariance matrix.  The cell esds are taken
 into account individually in the estimation of esds in distances, angles
 and torsion angles; correlations between esds in cell parameters are only
 used when they are defined by crystal symmetry.  An approximate (isotropic)
 treatment of cell esds is used for estimating esds involving l.s. planes.
;
loop_
_geom_bond_atom_site_label_1
_geom_bond_atom_site_label_2
_geom_bond_distance
_geom_bond_site_symmetry_2
_geom_bond_publ_flag
C1 C2 1.561(3) . ?
C1 N1 1.325(3) . ?
C1 Ru1 1.936(2) . ?
C2 C3 1.540(3) . ?
C2 C5 1.536(3) . ?
C2 C15 1.548(3) . ?
C3 H3A 0.9900 . ?
C3 H3B 0.9900 . ?
C3 C4 1.531(3) . ?
C4 C16 1.528(3) . ?
C4 C17 1.530(3) . ?
C4 N1 1.526(3) . ?
C5 C6 1.398(3) . ?
C5 C10 1.386(4) . ?
C6 H6 0.9500 . ?
C6 C7 1.391(4) . ?
C7 H7 0.9500 . ?
C7 C8 1.386(4) . ?
C8 C9 1.392(4) . ?
C8 C11 1.511(4) . ?
C9 H9 0.9500 . ?
C9 C10 1.390(4) . ?
C10 H10 0.9500 . ?
C11 H11A 0.9900 . ?
C11 H11B 0.9900 . ?
C11 C12 1.537(4) . ?
C12 H12 1.0000 . ?
C12 C13 1.521(4) . ?
C12 C14 1.531(5) . ?
C13 H13A 0.9800 . ?
C13 H13B 0.9800 . ?
C13 H13C 0.9800 . ?
C14 H14A 0.9800 . ?
C14 H14B 0.9800 . ?
C14 H14C 0.9800 . ?
C15 H15A 0.9800 . ?
C15 H15B 0.9800 . ?
C15 H15C 0.9800 . ?
C16 H16A 0.9800 . ?
C16 H16B 0.9800 . ?
C16 H16C 0.9800 . ?
C17 H17A 0.9800 . ?
C17 H17B 0.9800 . ?
C17 H17C 0.9800 . ?
C18 C19 1.399(3) . ?
C18 C23 1.412(3) . ?
C18 N1 1.453(3) . ?
C19 C20 1.404(3) . ?
C19 C24 1.518(3) . ?
C20 H20 0.9500 . ?
C20 C21 1.380(4) . ?
C21 H21 0.9500 . ?
C21 C22 1.383(4) . ?
C22 H22 0.9500 . ?
C22 C23 1.394(4) . ?
C23 C26 1.516(3) . ?
C24 H24A 0.9900 . ?
C24 H24B 0.9900 . ?
C24 C25 1.540(3) . ?
C25 H25A 0.9800 . ?
C25 H25B 0.9800 . ?
C25 H25C 0.9800 . ?
C26 H26A 0.9900 . ?
C26 H26B 0.9900 . ?
C26 C27 1.509(4) . ?
C27 H27A 0.9800 . ?
C27 H27B 0.9800 . ?
C27 H27C 0.9800 . ?
C28 H28 0.9500 . ?
C28 C29 1.446(3) . ?
C28 Ru1 1.840(2) . ?
C29 C30 1.401(3) . ?
C29 C34 1.409(3) . ?
C30 H30 0.9500 . ?
C30 C31 1.386(3) . ?
C31 H31 0.9500 . ?
C31 C32 1.390(4) . ?
C32 H32 0.9500 . ?
C32 C33 1.399(4) . ?
C33 H33 0.9500 . ?
C33 C34 1.389(3) . ?
C34 O1 1.366(3) . ?
C35 H35 1.0000 . ?
C35 C36 1.486(4) . ?
C35 C37 1.519(4) . ?
C35 O1 1.480(3) . ?
C36 H36A 0.9800 . ?
C36 H36B 0.9800 . ?
C36 H36C 0.9800 . ?
C37 H37A 0.9800 . ?
C37 H37B 0.9800 . ?
C37 H37C 0.9800 . ?
Cl1 Ru1 2.3342(6) . ?
Cl2 Ru1 2.3543(6) . ?
O1 Ru1 2.3192(15) . ?

loop_
_geom_angle_atom_site_label_1
_geom_angle_atom_site_label_2
_geom_angle_atom_site_label_3
_geom_angle
_geom_angle_site_symmetry_1
_geom_angle_site_symmetry_3
_geom_angle_publ_flag
C2 C1 Ru1 118.60(16) . . ?
N1 C1 C2 107.11(19) . . ?
N1 C1 Ru1 134.02(17) . . ?
C3 C2 C1 103.05(18) . . ?
C3 C2 C15 108.55(19) . . ?
C5 C2 C1 111.66(19) . . ?
C5 C2 C3 114.5(2) . . ?
C5 C2 C15 110.8(2) . . ?
C15 C2 C1 107.75(19) . . ?
C2 C3 H3A 110.3 . . ?
C2 C3 H3B 110.3 . . ?
H3A C3 H3B 108.6 . . ?
C4 C3 C2 106.90(19) . . ?
C4 C3 H3A 110.3 . . ?
C4 C3 H3B 110.3 . . ?
C16 C4 C3 110.8(2) . . ?
C16 C4 C17 107.7(2) . . ?
C17 C4 C3 114.7(2) . . ?
N1 C4 C3 101.16(18) . . ?
N1 C4 C16 111.05(18) . . ?
N1 C4 C17 111.33(19) . . ?
C6 C5 C2 120.3(2) . . ?
C10 C5 C2 122.5(2) . . ?
C10 C5 C6 117.2(2) . . ?
C5 C6 H6 119.4 . . ?
C7 C6 C5 121.1(2) . . ?
C7 C6 H6 119.4 . . ?
C6 C7 H7 119.2 . . ?
C8 C7 C6 121.6(2) . . ?
C8 C7 H7 119.2 . . ?
C7 C8 C9 117.3(2) . . ?
C7 C8 C11 120.8(3) . . ?
C9 C8 C11 121.9(3) . . ?
C8 C9 H9 119.3 . . ?
C10 C9 C8 121.4(3) . . ?
C10 C9 H9 119.3 . . ?
C5 C10 C9 121.5(2) . . ?
C5 C10 H10 119.3 . . ?
C9 C10 H10 119.3 . . ?
C8 C11 H11A 108.7 . . ?
C8 C11 H11B 108.7 . . ?
C8 C11 C12 114.4(2) . . ?
H11A C11 H11B 107.6 . . ?
C12 C11 H11A 108.7 . . ?
C12 C11 H11B 108.7 . . ?
C11 C12 H12 108.2 . . ?
C13 C12 C11 109.4(3) . . ?
C13 C12 H12 108.2 . . ?
C13 C12 C14 111.1(3) . . ?
C14 C12 C11 111.6(3) . . ?
C14 C12 H12 108.2 . . ?
C12 C13 H13A 109.5 . . ?
C12 C13 H13B 109.5 . . ?
C12 C13 H13C 109.5 . . ?
H13A C13 H13B 109.5 . . ?
H13A C13 H13C 109.5 . . ?
H13B C13 H13C 109.5 . . ?
C12 C14 H14A 109.5 . . ?
C12 C14 H14B 109.5 . . ?
C12 C14 H14C 109.5 . . ?
H14A C14 H14B 109.5 . . ?
H14A C14 H14C 109.5 . . ?
H14B C14 H14C 109.5 . . ?
C2 C15 H15A 109.5 . . ?
C2 C15 H15B 109.5 . . ?
C2 C15 H15C 109.5 . . ?
H15A C15 H15B 109.5 . . ?
H15A C15 H15C 109.5 . . ?
H15B C15 H15C 109.5 . . ?
C4 C16 H16A 109.5 . . ?
C4 C16 H16B 109.5 . . ?
C4 C16 H16C 109.5 . . ?
H16A C16 H16B 109.5 . . ?
H16A C16 H16C 109.5 . . ?
H16B C16 H16C 109.5 . . ?
C4 C17 H17A 109.5 . . ?
C4 C17 H17B 109.5 . . ?
C4 C17 H17C 109.5 . . ?
H17A C17 H17B 109.5 . . ?
H17A C17 H17C 109.5 . . ?
H17B C17 H17C 109.5 . . ?
C19 C18 C23 122.1(2) . . ?
C19 C18 N1 120.3(2) . . ?
C23 C18 N1 117.6(2) . . ?
C18 C19 C20 117.5(2) . . ?
C18 C19 C24 123.7(2) . . ?
C20 C19 C24 118.6(2) . . ?
C19 C20 H20 119.4 . . ?
C21 C20 C19 121.2(2) . . ?
C21 C20 H20 119.4 . . ?
C20 C21 H21 120.0 . . ?
C20 C21 C22 120.0(2) . . ?
C22 C21 H21 120.0 . . ?
C21 C22 H22 119.2 . . ?
C21 C22 C23 121.5(2) . . ?
C23 C22 H22 119.2 . . ?
C18 C23 C26 121.7(2) . . ?
C22 C23 C18 117.4(2) . . ?
C22 C23 C26 120.7(2) . . ?
C19 C24 H24A 109.2 . . ?
C19 C24 H24B 109.2 . . ?
C19 C24 C25 112.1(2) . . ?
H24A C24 H24B 107.9 . . ?
C25 C24 H24A 109.2 . . ?
C25 C24 H24B 109.2 . . ?
C24 C25 H25A 109.5 . . ?
C24 C25 H25B 109.5 . . ?
C24 C25 H25C 109.5 . . ?
H25A C25 H25B 109.5 . . ?
H25A C25 H25C 109.5 . . ?
H25B C25 H25C 109.5 . . ?
C23 C26 H26A 108.0 . . ?
C23 C26 H26B 108.0 . . ?
H26A C26 H26B 107.3 . . ?
C27 C26 C23 117.0(2) . . ?
C27 C26 H26A 108.0 . . ?
C27 C26 H26B 108.0 . . ?
C26 C27 H27A 109.5 . . ?
C26 C27 H27B 109.5 . . ?
C26 C27 H27C 109.5 . . ?
H27A C27 H27B 109.5 . . ?
H27A C27 H27C 109.5 . . ?
H27B C27 H27C 109.5 . . ?
C29 C28 H28 120.3 . . ?
C29 C28 Ru1 119.43(17) . . ?
Ru1 C28 H28 120.3 . . ?
C30 C29 C28 122.1(2) . . ?
C30 C29 C34 118.7(2) . . ?
C34 C29 C28 119.2(2) . . ?
C29 C30 H30 119.5 . . ?
C31 C30 C29 121.1(2) . . ?
C31 C30 H30 119.5 . . ?
C30 C31 H31 120.5 . . ?
C30 C31 C32 119.0(2) . . ?
C32 C31 H31 120.5 . . ?
C31 C32 H32 119.2 . . ?
C31 C32 C33 121.7(2) . . ?
C33 C32 H32 119.2 . . ?
C32 C33 H33 120.7 . . ?
C34 C33 C32 118.6(2) . . ?
C34 C33 H33 120.7 . . ?
C33 C34 C29 120.9(2) . . ?
O1 C34 C29 113.3(2) . . ?
O1 C34 C33 125.7(2) . . ?
C36 C35 H35 109.4 . . ?
C36 C35 C37 113.6(3) . . ?
C37 C35 H35 109.4 . . ?
O1 C35 H35 109.4 . . ?
O1 C35 C36 107.0(2) . . ?
O1 C35 C37 108.0(2) . . ?
C35 C36 H36A 109.5 . . ?
C35 C36 H36B 109.5 . . ?
C35 C36 H36C 109.5 . . ?
H36A C36 H36B 109.5 . . ?
H36A C36 H36C 109.5 . . ?
H36B C36 H36C 109.5 . . ?
C35 C37 H37A 109.5 . . ?
C35 C37 H37B 109.5 . . ?
C35 C37 H37C 109.5 . . ?
H37A C37 H37B 109.5 . . ?
H37A C37 H37C 109.5 . . ?
H37B C37 H37C 109.5 . . ?
C1 N1 C4 115.99(18) . . ?
C1 N1 C18 125.71(19) . . ?
C18 N1 C4 118.04(18) . . ?
C34 O1 C35 119.56(18) . . ?
C34 O1 Ru1 109.52(13) . . ?
C35 O1 Ru1 130.74(14) . . ?
C1 Ru1 Cl1 89.88(7) . . ?
C1 Ru1 Cl2 97.76(7) . . ?
C1 Ru1 O1 176.13(8) . . ?
C28 Ru1 C1 102.50(10) . . ?
C28 Ru1 Cl1 100.09(7) . . ?
C28 Ru1 Cl2 98.07(7) . . ?
C28 Ru1 O1 78.46(8) . . ?
Cl1 Ru1 Cl2 158.27(2) . . ?
O1 Ru1 Cl1 86.26(4) . . ?
O1 Ru1 Cl2 85.78(4) . . ?

loop_
_geom_torsion_atom_site_label_1
_geom_torsion_atom_site_label_2
_geom_torsion_atom_site_label_3
_geom_torsion_atom_site_label_4
_geom_torsion
_geom_torsion_site_symmetry_1
_geom_torsion_site_symmetry_2
_geom_torsion_site_symmetry_3
_geom_torsion_site_symmetry_4
_geom_torsion_publ_flag
C1 C2 C3 C4 -24.2(2) . . . . ?
C1 C2 C5 C6 94.3(3) . . . . ?
C1 C2 C5 C10 -85.7(3) . . . . ?
C2 C1 N1 C4 -9.1(3) . . . . ?
C2 C1 N1 C18 165.0(2) . . . . ?
C2 C3 C4 C16 136.7(2) . . . . ?
C2 C3 C4 C17 -101.0(2) . . . . ?
C2 C3 C4 N1 18.9(2) . . . . ?
C2 C5 C6 C7 -179.9(2) . . . . ?
C2 C5 C10 C9 179.1(2) . . . . ?
C3 C2 C5 C6 -149.1(2) . . . . ?
C3 C2 C5 C10 30.9(3) . . . . ?
C3 C4 N1 C1 -6.2(3) . . . . ?
C3 C4 N1 C18 179.24(19) . . . . ?
C5 C2 C3 C4 -145.7(2) . . . . ?
C5 C6 C7 C8 0.8(4) . . . . ?
C6 C5 C10 C9 -0.9(4) . . . . ?
C6 C7 C8 C9 -1.0(4) . . . . ?
C6 C7 C8 C11 178.6(2) . . . . ?
C7 C8 C9 C10 0.2(4) . . . . ?
C7 C8 C11 C12 87.9(3) . . . . ?
C8 C9 C10 C5 0.7(4) . . . . ?
C8 C11 C12 C13 -167.3(4) . . . . ?
C8 C11 C12 C14 69.4(4) . . . . ?
C9 C8 C11 C12 -92.6(3) . . . . ?
C10 C5 C6 C7 0.1(4) . . . . ?
C11 C8 C9 C10 -179.3(2) . . . . ?
C15 C2 C3 C4 89.9(2) . . . . ?
C15 C2 C5 C6 -25.9(3) . . . . ?
C15 C2 C5 C10 154.1(2) . . . . ?
C16 C4 N1 C1 -123.8(2) . . . . ?
C16 C4 N1 C18 61.6(3) . . . . ?
C17 C4 N1 C1 116.1(2) . . . . ?
C17 C4 N1 C18 -58.4(3) . . . . ?
C18 C19 C20 C21 2.6(4) . . . . ?
C18 C19 C24 C25 -124.0(2) . . . . ?
C18 C23 C26 C27 -155.2(3) . . . . ?
C19 C18 C23 C22 5.4(4) . . . . ?
C19 C18 C23 C26 -168.5(2) . . . . ?
C19 C18 N1 C1 100.8(3) . . . . ?
C19 C18 N1 C4 -85.2(3) . . . . ?
C19 C20 C21 C22 1.6(4) . . . . ?
C20 C19 C24 C25 51.0(3) . . . . ?
C20 C21 C22 C23 -2.4(4) . . . . ?
C21 C22 C23 C18 -1.0(4) . . . . ?
C21 C22 C23 C26 172.9(2) . . . . ?
C22 C23 C26 C27 31.2(4) . . . . ?
C23 C18 C19 C20 -6.1(3) . . . . ?
C23 C18 C19 C24 169.0(2) . . . . ?
C23 C18 N1 C1 -79.8(3) . . . . ?
C23 C18 N1 C4 94.2(3) . . . . ?
C24 C19 C20 C21 -172.8(2) . . . . ?
C28 C29 C30 C31 -179.2(2) . . . . ?
C28 C29 C34 C33 -179.5(2) . . . . ?
C28 C29 C34 O1 2.4(3) . . . . ?
C29 C28 Ru1 C1 -176.35(17) . . . . ?
C29 C28 Ru1 Cl1 -84.21(17) . . . . ?
C29 C28 Ru1 Cl2 83.80(17) . . . . ?
C29 C28 Ru1 O1 -0.18(16) . . . . ?
C29 C30 C31 C32 -1.1(4) . . . . ?
C29 C34 O1 C35 -178.0(2) . . . . ?
C29 C34 O1 Ru1 -2.3(2) . . . . ?
C30 C29 C34 C33 1.5(3) . . . . ?
C30 C29 C34 O1 -176.69(19) . . . . ?
C30 C31 C32 C33 1.0(4) . . . . ?
C31 C32 C33 C34 0.4(4) . . . . ?
C32 C33 C34 C29 -1.6(3) . . . . ?
C32 C33 C34 O1 176.4(2) . . . . ?
C33 C34 O1 C35 4.0(3) . . . . ?
C33 C34 O1 Ru1 179.67(19) . . . . ?
C34 C29 C30 C31 -0.1(3) . . . . ?
C36 C35 O1 C34 -153.7(3) . . . . ?
C36 C35 O1 Ru1 31.7(3) . . . . ?
C37 C35 O1 C34 83.7(3) . . . . ?
C37 C35 O1 Ru1 -90.9(2) . . . . ?
N1 C1 C2 C3 20.4(2) . . . . ?
N1 C1 C2 C5 143.8(2) . . . . ?
N1 C1 C2 C15 -94.2(2) . . . . ?
N1 C18 C19 C20 173.2(2) . . . . ?
N1 C18 C19 C24 -11.7(3) . . . . ?
N1 C18 C23 C22 -174.0(2) . . . . ?
N1 C18 C23 C26 12.1(3) . . . . ?
Ru1 C1 C2 C3 -154.37(16) . . . . ?
Ru1 C1 C2 C5 -31.0(2) . . . . ?
Ru1 C1 C2 C15 91.0(2) . . . . ?
Ru1 C1 N1 C4 164.51(18) . . . . ?
Ru1 C1 N1 C18 -21.4(4) . . . . ?
Ru1 C28 C29 C30 177.93(17) . . . . ?
Ru1 C28 C29 C34 -1.1(3) . . . . ?

_shelx_res_file                  
;
TITL 2023_05_19_dt_as_1665_n_auto_a.res in P2(1)/c
    2023_05_19_dt_as_1665_n_auto.res
    created by SHELXL-2018/3 at 09:56:15 on 23-May-2023
REM Old TITL 2023_05_19_dt_as_1665_n_auto_a.res in P2(1)/c
REM SHELXT solution in P2(1)/c: R1 0.070, Rweak 0.007, Alpha 0.030
REM <I/s> 0.774 for 303 systematic absences, Orientation as input
REM Formula found by SHELXT: C37 N O Ru Cl2
CELL 1.54184 14.975141 11.899345 19.331722 90 98.9295 90
ZERR 4 0.00011 0.00009 0.000154 0 0.0007 0
LATT 1
SYMM -X,0.5+Y,0.5-Z
SFAC C H Cl N O Ru
UNIT 148 196 8 4 4 4

L.S. 20
PLAN  20
SIZE 0.177 0.21 0.417
TEMP -173(2)
CONF
BOND $H
list 4
fmap 2
acta
REM <olex2.extras>
REM <HklSrc "%.\\2023_05_19_DT_AS_1665_N_auto.hkl">
REM </olex2.extras>

WGHT    0.036600    4.221900
FVAR       3.46740
C1    1    0.195626    0.720584    0.302071    11.00000    0.02100    0.01435 =
         0.01227   -0.00178    0.00140   -0.00223
C2    1    0.173489    0.700423    0.377377    11.00000    0.02276    0.02321 =
         0.01434    0.00021    0.00372    0.00167
C3    1    0.071257    0.723911    0.369020    11.00000    0.02546    0.02577 =
         0.01574    0.00116    0.00736    0.00359
AFIX  23
H3A   2    0.036772    0.652853    0.361251    11.00000   -1.20000
H3B   2    0.055929    0.760455    0.411663    11.00000   -1.20000
AFIX   0
C4    1    0.048207    0.801698    0.305704    11.00000    0.02159    0.02289 =
         0.01693   -0.00068    0.00617    0.00290
C5    1    0.201297    0.582008    0.404117    11.00000    0.02672    0.02434 =
         0.01133    0.00363    0.00497    0.00392
C6    1    0.285626    0.564065    0.444944    11.00000    0.02753    0.02959 =
         0.01977    0.00357    0.00475   -0.00143
AFIX  43
H6    2    0.325548    0.625745    0.456083    11.00000   -1.20000
AFIX   0
C7    1    0.312081    0.457397    0.469541    11.00000    0.02587    0.03914 =
         0.02436    0.00896    0.00411    0.00670
AFIX  43
H7    2    0.369482    0.447941    0.497693    11.00000   -1.20000
AFIX   0
C8    1    0.256687    0.364628    0.453950    11.00000    0.03816    0.02691 =
         0.02068    0.00763    0.01491    0.00888
C9    1    0.172610    0.382693    0.413472    11.00000    0.04024    0.02505 =
         0.01812    0.00031    0.00506   -0.00267
AFIX  43
H9    2    0.132945    0.320852    0.402024    11.00000   -1.20000
AFIX   0
C10   1    0.145491    0.489316    0.389459    11.00000    0.03138    0.02734 =
         0.01664    0.00197   -0.00058    0.00025
AFIX  43
H10   2    0.087393    0.498893    0.362386    11.00000   -1.20000
AFIX   0
C11   1    0.287419    0.248957    0.479724    11.00000    0.04456    0.03229 =
         0.03195    0.01063    0.01611    0.01313
AFIX  23
H11A  2    0.353533    0.243285    0.480559    11.00000   -1.20000
H11B  2    0.258239    0.192490    0.445952    11.00000   -1.20000
AFIX   0
C12   1    0.266053    0.219842    0.552865    11.00000    0.05480    0.04006 =
         0.03712    0.01944    0.02135    0.01919
AFIX  13
H12   2    0.287197    0.283374    0.585152    11.00000   -1.20000
AFIX   0
C13   1    0.317966    0.114701    0.579764    11.00000    0.09992    0.07564 =
         0.08404    0.05690    0.05917    0.05582
AFIX 137
H13A  2    0.298900    0.051645    0.548308    11.00000   -1.50000
H13B  2    0.305548    0.097041    0.626866    11.00000   -1.50000
H13C  2    0.382891    0.127690    0.581447    11.00000   -1.50000
AFIX   0
C14   1    0.164440    0.204558    0.552235    11.00000    0.05842    0.02888 =
         0.04408    0.01006    0.02367    0.00656
AFIX 137
H14A  2    0.133015    0.274928    0.537714    11.00000   -1.50000
H14B  2    0.153353    0.184275    0.599296    11.00000   -1.50000
H14C  2    0.141894    0.144687    0.519291    11.00000   -1.50000
AFIX   0
C15   1    0.223683    0.791278    0.425936    11.00000    0.02812    0.02711 =
         0.01724   -0.00367    0.00208    0.00255
AFIX 137
H15A  2    0.198282    0.865366    0.412283    11.00000   -1.50000
H15B  2    0.288059    0.790366    0.421735    11.00000   -1.50000
H15C  2    0.216485    0.775625    0.474535    11.00000   -1.50000
AFIX   0
C16   1   -0.039045    0.764290    0.259737    11.00000    0.02088    0.02899 =
         0.02101    0.00034    0.00423    0.00199
AFIX 137
H16A  2   -0.049472    0.810628    0.217342    11.00000   -1.50000
H16B  2   -0.089865    0.772986    0.285702    11.00000   -1.50000
H16C  2   -0.033760    0.685264    0.246686    11.00000   -1.50000
AFIX   0
C17   1    0.037607    0.925663    0.323815    11.00000    0.02889    0.02495 =
         0.02574   -0.00293    0.00452    0.00432
AFIX 137
H17A  2    0.089790    0.949682    0.357597    11.00000   -1.50000
H17B  2   -0.017793    0.935627    0.344263    11.00000   -1.50000
H17C  2    0.034034    0.971083    0.281186    11.00000   -1.50000
AFIX   0
C18   1    0.132516    0.843735    0.203438    11.00000    0.02064    0.01913 =
         0.01797    0.00475    0.00608    0.00562
C19   1    0.089404    0.799740    0.139793    11.00000    0.01923    0.02294 =
         0.01810    0.00336    0.00451    0.00356
C20   1    0.086134    0.867473    0.079959    11.00000    0.03210    0.02785 =
         0.01603    0.00313    0.00352    0.00262
AFIX  43
H20   2    0.055149    0.841087    0.036372    11.00000   -1.20000
AFIX   0
C21   1    0.127090    0.971646    0.083297    11.00000    0.04151    0.02592 =
         0.02038    0.00901    0.00711    0.00365
AFIX  43
H21   2    0.122876    1.017054    0.042499    11.00000   -1.20000
AFIX   0
C22   1    0.174269    1.009897    0.146065    11.00000    0.03619    0.01920 =
         0.02856    0.00330    0.00799   -0.00123
AFIX  43
H22   2    0.204114    1.080490    0.147368    11.00000   -1.20000
AFIX   0
C23   1    0.179041    0.947278    0.207450    11.00000    0.02476    0.02052 =
         0.02363    0.00127    0.00481    0.00365
C24   1    0.052910    0.680745    0.131137    11.00000    0.02480    0.02321 =
         0.01550    0.00206    0.00333    0.00005
AFIX  23
H24A  2   -0.013718    0.683454    0.118640    11.00000   -1.20000
H24B  2    0.067508    0.640420    0.176271    11.00000   -1.20000
AFIX   0
C25   1    0.092635    0.615503    0.074211    11.00000    0.04548    0.02543 =
         0.01950   -0.00209    0.01058   -0.00267
AFIX 137
H25A  2    0.074931    0.652372    0.028824    11.00000   -1.50000
H25B  2    0.069551    0.538311    0.071844    11.00000   -1.50000
H25C  2    0.158707    0.614303    0.085735    11.00000   -1.50000
AFIX   0
C26   1    0.239757    0.984062    0.273695    11.00000    0.03034    0.02378 =
         0.02734    0.00093    0.00080   -0.00303
AFIX  23
H26A  2    0.213960    0.954590    0.314225    11.00000   -1.20000
H26B  2    0.299481    0.947999    0.274480    11.00000   -1.20000
AFIX   0
C27   1    0.254636    1.108742    0.284155    11.00000    0.04857    0.02797 =
         0.04702   -0.00393   -0.01416    0.00286
AFIX 137
H27A  2    0.278291    1.140235    0.243798    11.00000   -1.50000
H27B  2    0.298139    1.121782    0.326765    11.00000   -1.50000
H27C  2    0.197140    1.145171    0.288696    11.00000   -1.50000
AFIX   0
C28   1    0.309750    0.713228    0.191037    11.00000    0.01800    0.01532 =
         0.01531    0.00215   -0.00014   -0.00084
AFIX  43
H28   2    0.271110    0.773900    0.174313    11.00000   -1.20000
AFIX   0
C29   1    0.377642    0.674139    0.151076    11.00000    0.01617    0.01888 =
         0.01533   -0.00046    0.00102   -0.00292
C30   1    0.387338    0.720703    0.086071    11.00000    0.02066    0.02204 =
         0.01536   -0.00144   -0.00020   -0.00240
AFIX  43
H30   2    0.348844    0.780523    0.067606    11.00000   -1.20000
AFIX   0
C31   1    0.452164    0.680904    0.048290    11.00000    0.02451    0.03000 =
         0.01325   -0.00103    0.00366   -0.00510
AFIX  43
H31   2    0.457597    0.712124    0.003906    11.00000   -1.20000
AFIX   0
C32   1    0.509112    0.594617    0.076316    11.00000    0.02090    0.03161 =
         0.02066   -0.00567    0.00583   -0.00105
AFIX  43
H32   2    0.554214    0.567967    0.050842    11.00000   -1.20000
AFIX   0
C33   1    0.501730    0.546007    0.141060    11.00000    0.02169    0.02375 =
         0.02129   -0.00149    0.00354    0.00205
AFIX  43
H33   2    0.541383    0.487360    0.159648    11.00000   -1.20000
AFIX   0
C34   1    0.435173    0.585319    0.177602    11.00000    0.01997    0.01921 =
         0.01458   -0.00163    0.00117   -0.00256
C35   1    0.472900    0.451758    0.274865    11.00000    0.02904    0.02649 =
         0.02733    0.00925    0.00694    0.01321
AFIX  13
H35   2    0.492410    0.400690    0.238938    11.00000   -1.20000
AFIX   0
C36   1    0.415647    0.388191    0.317558    11.00000    0.03923    0.05313 =
         0.06116    0.03508    0.01578    0.01561
AFIX 137
H36A  2    0.396439    0.438196    0.352750    11.00000   -1.50000
H36B  2    0.450442    0.325490    0.341012    11.00000   -1.50000
H36C  2    0.362301    0.358963    0.287067    11.00000   -1.50000
AFIX   0
C37   1    0.555601    0.505007    0.317870    11.00000    0.03875    0.04777 =
         0.04394    0.00735   -0.00296    0.01236
AFIX 137
H37A  2    0.584073    0.556540    0.288294    11.00000   -1.50000
H37B  2    0.598731    0.446121    0.335966    11.00000   -1.50000
H37C  2    0.537360    0.546720    0.357099    11.00000   -1.50000
AFIX   0
CL1   3    0.206471    0.492955    0.233669    11.00000    0.02370    0.01915 =
         0.02219   -0.00106    0.00407   -0.00213
CL2   3    0.412656    0.744797    0.346807    11.00000    0.02347    0.02568 =
         0.01871   -0.00082   -0.00021   -0.00217
N1    4    0.129764    0.783499    0.268479    11.00000    0.01927    0.01773 =
         0.01335    0.00097    0.00354    0.00284
O1    5    0.416175    0.542965    0.239383    11.00000    0.02105    0.02114 =
         0.01793    0.00535    0.00590    0.00681
RU1   6    0.298840    0.644459    0.274546    11.00000    0.01626    0.01552 =
         0.01309    0.00202    0.00313    0.00150
HKLF 4


REM  2023_05_19_dt_as_1665_n_auto_a.res in P2(1)/c
REM wR2 = 0.0770, GooF = S = 1.032, Restrained GooF = 1.032 for all data
REM R1 = 0.0302 for 5857 Fo > 4sig(Fo) and 0.0313 for all 6071 data
REM 388 parameters refined using 0 restraints

END

WGHT      0.0366      4.2190

REM Highest difference peak  0.986,  deepest hole -0.710,  1-sigma level  0.076
Q1    1   0.2052  0.4959  0.1870  11.00000  0.05    0.99
Q2    1   0.2877  0.6525  0.2226  11.00000  0.05    0.65
Q3    1   0.4188  0.3469  0.2451  11.00000  0.05    0.63
Q4    1   0.2605  0.0462  0.5097  11.00000  0.05    0.60
Q5    1   0.4829  0.4802  0.3575  11.00000  0.05    0.50
Q6    1   0.2179  0.1644  0.4907  11.00000  0.05    0.48
Q7    1   0.3636  0.7322  0.3504  11.00000  0.05    0.45
Q8    1   0.3133  0.6523  0.3311  11.00000  0.05    0.38
Q9    1   0.2432  0.7145  0.2853  11.00000  0.05    0.34
Q10   1   0.3446  0.3059  0.5181  11.00000  0.05    0.33
Q11   1   0.2835  0.5203  0.4782  11.00000  0.05    0.32
Q12   1   0.4164  0.6961  0.0638  11.00000  0.05    0.31
Q13   1   0.0397  0.6768  0.0781  11.00000  0.05    0.31
Q14   1   0.0603  0.7494  0.1452  11.00000  0.05    0.31
Q15   1   0.1185  0.7368  0.3810  11.00000  0.05    0.28
Q16   1   0.4718  0.6451  0.0670  11.00000  0.05    0.28
Q17   1   0.2330  0.3669  0.4105  11.00000  0.05    0.27
Q18   1   0.2791  0.2306  0.5151  11.00000  0.05    0.26
Q19   1   0.1933  0.6360  0.3934  11.00000  0.05    0.26
Q20   1   0.2949  1.0878  0.2620  11.00000  0.05    0.26
;
_shelx_res_checksum              16731
_shelx_hkl_file                  
;
   0   0   2 942882. 35256.4   3
   0   0   3 320.151 180.595   3
   0   0   4 127732. 5424.65   3
   0   0  -5 52.1971 166.204   6
   0   0   5 65.7609 187.287   3
   0   0   5-63.5977 181.126  14
   0   0   6 395362. 16511.2  20
   0   0  -6 409782. 16368.5   6
   0   0   6 457658. 16718.6   3
   0   0  -6 394557. 16621.9   3
   0   0   6 454875. 16646.6  14
   0   0   7-86.3860 213.068  20
   0   0  -7 70.3977 173.636   6
   0   0   7-91.8670 206.845   3
   0   0   7 82.5979 144.059  14
   0   0   8 1190.58 412.430  20
   0   0  -8 474.073 264.691   6
   0   0   8 366.482 292.480  14
   0   0   9 112.760 160.685  20
   0   0  -9 439.924 280.222   6
   0   0   9 100.628 202.738  14
   0   0  10 98794.8 4829.14  14
   0   0  10 86591.6 4832.58  20
   0   0  11 142.472 202.946  20
   0   0  12-158.467 276.432  20
   0   0  13 174.624 430.744  20
   0   0  14 101209. 5936.41  13
   0   0  14 110013. 6099.03  20
   0   0  15-203.129 204.532  20
   0   0  15 194.875 277.499  13
   0   0 -15 248.090 353.277   8
   0   0 -16 85530.2 5845.47   8
   0   0 -16 79673.2 3748.48  25
   0   0  16 79614.9 5231.22  13
   0   0  16 89754.0 3795.17  30
   0   0  16 86470.1 5431.80  20
   0   0 -17-272.674 549.118   8
   0   0  17-50.2947 208.807  30
   0   0  17 218.390 310.987  20
   0   0  18 16377.0 1126.05  30
   0   0  19 233.736 176.284  30
   0   0 -19 159.989 221.533  40
   0   0 -20 53479.8 2600.80  40
   0   0  20 54586.8 2534.41  30
   0   0  21 49.0617 171.130  21
   0   0  21 34.9349 121.856  30
   0   0 -21-40.8759 174.621  40
   0   0  22 85146.8 3580.27  30
   0   0 -22 92830.2 3691.11  40
   0   0  22 83843.1 3737.51  21
   0  -1   0 263.739 75.4071   5
   0   1   0 89.6680 78.4749   4
   0   1   1 38981.2 1644.90   4
   0  -1   1 40686.5 1698.14   5
   0   1   2 22970.1 1044.07   6
   0  -1  -2 21926.8 1059.86   4
   0  -1  -3 3654.75 369.043   6
   0   1   3 3657.40 342.053   6
   0   1   4 130572. 5434.24  14
   0  -1  -4 130875. 5402.81   6
   0  -1  -5 873.251 282.808   6
   0   1   5 1028.54 290.202  14
   0  -1   5 1231.45 314.766  20
   0   1   6 37611.6 2229.46  20
   0  -1   6 37228.1 2164.25  20
   0  -1  -6 33545.9 2036.12   6
   0   1   6 39198.3 2238.98   3
   0   1   6 36267.4 2122.12  14
   0   1   7 11114.6 1126.53  20
   0  -1   7 9898.63 1041.83  20
   0   1   7 8522.05 942.477  14
   0   1   7 11360.5 1135.94   3
   0  -1  -7 10166.2 996.909   6
   0  -1  -8 84966.8 4242.82   6
   0   1   8 86296.4 4305.81  14
   0   1   8 84730.9 4460.56  20
   0  -1   8 94025.7 4456.16  20
   0  -1  -9 44715.6 2748.47   6
   0  -1   9 47786.2 2906.86  20
   0   1   9 47654.4 2825.30  14
   0  -1  10 141044. 6771.13  20
   0   1  10 142778. 6611.30  14
   0  -1  11 6034.92 996.446  20
   0  -1  11 7074.26 1111.52  13
   0   1  11 6587.32 999.131  14
   0  -1  12 172463. 8225.12  20
   0   1  12 165222. 7869.32  14
   0  -1  12 176517. 8328.66  13
   0   1  13 549.032 368.083  14
   0  -1  13 1849.00 611.702  13
   0  -1  13 1682.97 588.539  20
   0   1  13 1458.54 582.050  20
   0   1  14 61503.4 4209.26  20
   0  -1  14 60076.9 4068.94  20
   0  -1  14 50045.0 3861.49  13
   0  -1 -14 63357.8 4490.34   8
   0   1 -14 65456.7 4589.48   8
   0  -1 -15 2464.20 864.775   8
   0   1 -15 2765.46 951.942   8
   0   1  15 2326.65 773.768  20
   0  -1  15 2739.50 841.332  20
   0   1  15 2647.00 825.595  13
   0   1  16 48029.9 3862.16  13
   0  -1  16 52313.0 3901.70  20
   0   1  16 55429.3 4100.92  20
   0   1  16 52227.1 2558.41  30
   0  -1  16 55269.3 2533.78  30
   0   1 -16 54763.5 4465.33   8
   0  -1 -16 48365.1 4267.52   8
   0   1 -16 47850.8 2514.74  25
   0   1 -17 7150.40 1577.86   8
   0  -1 -17 8075.00 1660.39   8
   0  -1 -17 9855.68 875.651  40
   0   1  17 10743.1 859.955  30
   0  -1  17 8460.91 755.408  30
   0   1 -17 8707.13 802.221  25
   0  -1  17 9607.03 1538.78  20
   0   1  17 10179.1 1645.10  20
   0   1  17 6849.71 1335.98  13
   0  -1 -18 3638.44 524.805  40
   0  -1  18 3500.57 469.398  30
   0   1  18 2896.78 440.430  30
   0   1  19 12118.9 928.098  30
   0  -1  19 12483.1 903.101  30
   0  -1 -19 11915.5 959.431  40
   0   1  20 2206.10 429.527  21
   0  -1  20 1683.07 414.731  21
   0  -1 -20 2606.94 421.242  40
   0   1 -20 2225.57 412.092  40
   0  -1  20 1761.13 306.178  30
   0   1  20 2408.40 371.836  30
   0  -1 -21 4114.18 500.207  40
   0   1 -21 4972.88 541.883  40
   0  -1  21 3636.13 510.771  21
   0   1  21 4887.35 564.354  21
   0  -1  21 4416.79 436.623  30
   0   1  21 4525.40 481.202  30
   0  -1 -22 2671.44 341.812  24
   0  -1  22 2328.47 358.341  21
   0   1  22 2950.48 405.723  21
   0  -1 -22 2360.46 337.932  40
   0   1 -22 2591.79 346.492  40
   0  -1  22 2531.75 279.949  30
   0   1  22 2408.00 310.880  30
   0   2   0 70735.2 3122.26   4
   0   2   0 77363.5 3096.72   5
   0  -2   0 73721.0 3102.78   5
   0   2   1 234359. 9135.31   4
   0   2  -1 233692. 9242.47   4
   0   2   1 239418. 9164.09   5
   0   2  -1 244951. 9156.25   5
   0  -2   1 235715. 9165.26   5
   0  -2  -1 232330. 9156.12   4
   0  -2   2 43148.9 2054.84   5
   0   2   2 44191.4 1964.69   4
   0  -2  -2 43345.2 1972.93   4
   0   2   3 147466. 5896.97  14
   0   2   3 146889. 5764.42   6
   0  -2  -3 141604. 5792.36   4
   0   2   4 39163.2 2016.65  14
   0  -2  -4 38506.9 1926.25   4
   0   2  -4 39074.9 2086.79   3
   0   2   4 41077.2 1889.78   6
   0   2   4 38319.8 2135.73  20
   0   2   5 28926.6 1686.85   3
   0   2  -5 25068.9 1632.82   3
   0   2   5 25382.8 1393.05   6
   0  -2  -5 23425.7 1461.20   4
   0   2   5 24167.9 1536.48  14
   0   2   5 23510.8 1657.88  20
   0  -2   5 24437.0 1528.57  20
   0  -2   5 25127.5 1555.54  13
   0   2  -6 40643.7 2448.29   3
   0   2   6 45243.4 2487.52   3
   0   2   6 40269.8 2322.53  14
   0   2   6 39402.6 2458.79  20
   0  -2   6 40590.4 2319.60  20
   0  -2   6 41946.1 2377.89  13
   0   2  -7 76950.4 4132.66   3
   0   2   7 83148.5 4148.54   3
   0  -2   7 82716.8 3993.25  20
   0   2   7 76570.5 4146.97  20
   0   2   7 79856.3 4000.96  14
   0  -2   7 81817.3 4072.47  13
   0   2   8 6532.73 935.752  20
   0  -2   8 5261.54 778.979  20
   0  -2   8 3519.42 703.753  13
   0   2   8 5527.46 799.445  14
   0  -2   9 43658.2 2804.07  20
   0   2   9 49737.3 3141.67  20
   0   2   9 42059.8 2772.68  14
   0  -2   9 50580.0 3092.46  13
   0   2  10 3960.11 825.649  20
   0  -2  10 4914.83 835.197  20
   0   2  10 4478.33 801.457  14
   0  -2  10 4548.13 860.196  13
   0   2  11 162.335 283.740  20
   0  -2  11 1340.44 487.007  20
   0  -2  11 605.021 341.073  13
   0   2  11 500.159 308.973  14
   0  -2  12 14430.2 1602.95  20
   0   2  12 9116.67 1430.97  20
   0   2  12 9864.80 1284.43  14
   0  -2  12 12192.4 1564.00  13
   0   2  13 28514.0 2412.67  14
   0  -2 -13 32243.6 2503.82  11
   0  -2  13 29858.9 2579.25  20
   0   2  13 30725.4 2794.73  20
   0  -2 -14 19425.5 2010.21  11
   0  -2  14 23465.8 2399.20  12
   0   2  14 24123.9 2204.72  14
   0   2 -14 27613.4 2786.25   8
   0  -2 -14 23275.6 2574.42   8
   0  -2  14 23710.3 2303.64  20
   0   2  14 28665.5 2708.66  20
   0  -2 -15 26336.7 2818.53   8
   0   2 -15 25020.1 2805.51   8
   0   2 -15 27528.5 1572.50  25
   0  -2  15 27639.3 2678.25  12
   0   2  15 23122.1 2252.11  14
   0  -2  15 25361.8 2511.82  20
   0   2 -16 798.804 600.452   8
   0  -2 -16 1035.88 639.614   8
   0  -2  16 781.711 483.182  20
   0   2  16 443.792 448.127  13
   0  -2  16 1234.40 586.888  12
   0  -2 -16 2308.07 422.710  40
   0   2 -16 782.868 254.271  25
   0   2  16 1609.62 334.731  30
   0  -2  16 397.661 229.342  30
   0   2 -17 42186.9 3923.21   8
   0  -2 -17 47063.3 4028.90   8
   0   2 -17 40926.6 2232.00  25
   0  -2  17 46689.2 2200.68  30
   0   2  17 42543.2 2264.21  30
   0  -2 -17 45771.6 2346.24  40
   0  -2  17 45108.6 3512.90  20
   0   2  17 38340.6 3470.50  13
   0  -2  18 855.289 227.367  30
   0   2  18 1168.72 295.754  30
   0   2 -18 1323.19 318.460  25
   0  -2 -18 1273.97 332.421  40
   0   2  19 64911.9 2972.14  30
   0  -2  19 59378.0 2803.06  30
   0  -2 -19 65303.0 2985.21  40
   0   2  20 4277.39 501.567  30
   0  -2 -20 4270.59 512.729  40
   0  -2  20 4866.78 598.405  21
   0   2  20 4167.75 576.264  21
   0   2  21 36146.2 1778.72  30
   0  -2  21 34373.4 1846.40  21
   0   2  21 33260.6 1846.19  21
   0  -2 -21 35907.3 1786.38  24
   0   2 -21 37247.3 1827.97  40
   0  -2 -21 34644.8 1763.44  40
   0   2  22 1117.02 222.580  30
   0  -2 -22 1110.20 234.549  24
   0   2  22 864.880 243.498  21
   0  -2  22 1034.93 257.904  21
   0   2 -22 1332.15 271.619  40
   0  -2 -22 692.252 204.565  40
   0  -3   0 194.077 146.806  16
   0   3   0 186.995 149.094   4
   0   3   0 317.272 159.955   5
   0   3  -1 70625.1 3096.85  14
   0  -3   1 66642.1 3180.91  12
   0  -3  -1 63514.6 3107.23  16
   0   3   1 71511.1 3139.43   4
   0   3  -1 72337.6 3118.95   5
   0  -3  -1 70371.0 3154.65   4
   0  -3   1 68466.4 3127.29   5
   0   3   1 72163.0 3133.91   5
   0   3  -1 70021.7 3233.44   4
   0   3   2 183236. 7353.81  14
   0  -3  -2 178342. 7317.45  16
   0   3   2 182705. 7400.97   5
   0   3  -2 184595. 7550.82   4
   0  -3   2 178736. 7391.99   5
   0   3   2 194272. 7342.13   4
   0  -3  -2 180978. 7335.55   4
   0  -3   2 174316. 7507.70  12
   0   3   3 91889.5 3787.04   4
   0  -3  -3 83075.7 3748.00   4
   0  -3   3 82330.4 3876.83   5
   0   3  -3 85538.1 4039.40   4
   0  -3   3 81502.2 4024.26  12
   0   3   3 97521.6 3926.60  20
   0   3   3 82741.7 3806.78  14
   0  -3  -3 84385.4 3715.18  16
   0  -3   4 893.731 288.843   5
   0  -3  -4 1121.37 268.064   4
   0   3   4 1312.49 266.513   6
   0   3   4 1536.47 337.043  14
   0   3   4 1321.00 335.477  20
   0  -3  -4 1149.23 243.490  16
   0  -3  -5 169116. 7355.40   4
   0   3   5 199973. 7354.02   6
   0   3  -5 190887. 7694.13   3
   0  -3   5 178648. 7773.12   5
   0  -3   5 158498. 7352.84  13
   0   3   5 192332. 7797.43  20
   0  -3   5 182766. 7422.08  20
   0  -3  -5 174322. 7170.83  16
   0   3   5 186134. 7566.00  14
   0   3   6 1002.91 322.782  14
   0  -3   6 958.773 326.171  13
   0  -3   6 1161.94 317.917  20
   0   3   6 1391.68 460.431  20
   0   3   6 1664.59 325.357   6
   0   3   6 510.898 311.721   3
   0  -3  -6 1109.72 303.862   4
   0   3  -6 1068.66 349.597   3
   0  -3  -7 121126. 5462.07   4
   0  -3   7 117948. 5625.21  13
   0   3   7 117422. 5842.37  20
   0  -3   7 119934. 5512.74  20
   0   3   7 129079. 5712.03  14
   0  -3  -8 11815.5 1178.38   4
   0  -3   8 10706.0 1216.29  13
   0   3   8 10279.3 1301.19  20
   0   3   8 12725.9 1314.14  14
   0  -3   8 12189.2 1203.43  20
   0   3   9 297040. 12878.1  20
   0   3   9 281904. 12486.6  14
   0  -3   9 310815. 12461.5  20
   0   3  10 21131.2 2078.38  20
   0   3  10 20883.5 1896.98  14
   0  -3  10 21931.2 1886.28  20
   0   3  11 209767. 9964.06  20
   0   3  11 196118. 9434.01  14
   0  -3  11 220176. 9509.10  20
   0   3  12 3263.42 786.023  14
   0  -3  12 3560.83 913.523  12
   0   3  12 2537.40 771.275  20
   0  -3  12 4353.43 873.351  20
   0  -3 -13 135257. 7496.46   8
   0   3 -13 132450. 7470.27   8
   0  -3 -13 149229. 7087.36  11
   0  -3  13 138134. 7445.82  12
   0   3  13 124173. 6790.16  14
   0   3  13 135661. 7452.72  20
   0  -3  13 138738. 6964.36  20
   0   3  14 2011.42 748.728  20
   0  -3  14 2207.61 664.908  20
   0   3  14 1814.99 667.217  14
   0  -3  14 1065.02 528.716  12
   0  -3 -14 3215.28 801.433  11
   0  -3 -14 1382.40 698.517   8
   0   3 -14 709.144 586.043   8
   0  -3 -15 77644.7 5392.99   8
   0   3 -15 72737.4 5303.12   8
   0   3 -15 75228.7 3540.74  25
   0   3  15 80910.7 3615.55  30
   0   3 -15 81422.2 3601.90  39
   0  -3 -15 81725.9 3704.87  40
   0   3  15 74205.3 5174.26  20
   0  -3  15 73251.3 4740.45  20
   0  -3 -15 80899.6 4875.09  11
   0   3  15 67315.8 4598.10  14
   0  -3  15 80236.0 5263.23  12
   0  -3 -16 13276.7 2110.82   8
   0   3 -16 12862.6 2100.86   8
   0   3 -16 13922.8 1061.62  25
   0   3  16 13924.2 1074.53  30
   0   3 -16 16541.6 1122.07  39
   0  -3 -16 15398.8 1170.31  40
   0   3  16 13604.6 1696.32  14
   0  -3  16 12549.1 1856.95  12
   0   3  16 17398.5 2226.33  20
   0   3  17 37267.2 2048.16  30
   0  -3 -17 39857.6 2120.72  40
   0   3 -17 36229.9 2011.19  25
   0   3  17 37659.5 3407.48  20
   0   3 -18 2469.47 420.999  25
   0  -3 -18 2064.15 403.540  40
   0   3  18 2410.12 415.998  30
   0  -3 -19 13314.2 1008.00  40
   0   3 -19 14389.4 1016.10  25
   0   3  19 13554.8 1087.97  21
   0  -3  19 14090.1 1072.85  21
   0  -3 -20 292.086 218.349  40
   0  -3 -20 175.916 207.739  24
   0   3  20-98.8599 238.726  21
   0  -3  20 94.8065 257.066  21
   0   3 -21 758.840 257.947  40
   0  -3 -21 908.015 238.838  40
   0  -3 -21 830.231 275.966  24
   0   3  21 773.328 237.241  21
   0  -3  21 694.592 234.961  21
   0   3  22 122.661 138.094  21
   0  -3  22 315.343 163.295  21
   0   3  22 84.6220 123.811  30
   0  -3 -22-138.038 154.781  24
   0   3 -22-87.6251 225.908  40
   0  -3 -22-24.8730 130.145  40
   0  -4   0 31359.0 1876.31  12
   0  -4   0 34501.7 1718.89  11
   0   4   0 35815.0 2021.17   4
   0   4   0 36563.1 1925.88   5
   0   4   0 33365.6 1881.44  14
   0  -4   0 32358.2 1996.95  16
   0  -4   1 67898.5 3459.66  12
   0  -4  -1 70988.6 3328.25  12
   0  -4  -1 67215.8 3414.01  16
   0  -4   1 65306.1 3469.53  16
   0   4  -1 75352.6 3401.60  14
   0   4  -1 76213.5 3582.89   4
   0   4   1 73158.7 3447.18   4
   0  -4   1 74379.9 3448.59   5
   0   4   1 76436.4 3449.83   5
   0   4  -1 75835.6 3398.49   5
   0   4   2 805.421 119.331   1
   0  -4   2 1060.63 125.749   1
   0   4  -2 1573.12 390.104   4
   0  -4  -2 1949.53 402.530   4
   0  -4   2 1029.53 299.655   5
   0   4   2 1200.47 307.783   5
   0   4   2 1563.21 327.100   4
   0  -4   2 1618.43 390.111  12
   0  -4   2 1059.52 325.827  16
   0  -4  -2 1213.17 301.947  16
   0   4   2 1915.09 334.146  20
   0   4   3 55841.8 2615.50  20
   0   4   3 51070.3 2617.29  14
   0  -4  -3 45443.0 2483.59  16
   0  -4   3 48599.1 2811.83  12
   0   4   3 47599.5 2641.06   5
   0   4  -3 51007.7 2853.48   4
   0   4   3 52982.1 2567.82   4
   0  -4   3 46008.0 2612.46   5
   0  -4  -3 48025.7 2555.58   4
   0   4   4 46845.9 2477.67  20
   0  -4  -4 44792.2 2374.51   4
   0   4  -4 45343.0 2738.69   4
   0  -4   4 38830.0 2446.28   5
   0  -4  -4 40907.0 2231.26  16
   0   4   4 45674.2 2461.72  14
   0  -4   4 42956.8 2686.16  12
   0  -4   5 4358.42 717.289   5
   0  -4  -5 3640.37 549.687   4
   0   4   5 3826.93 524.977   6
   0  -4   5 3877.82 730.959  12
   0   4   5 2843.77 528.520  14
   0  -4  -5 3672.68 491.042  16
   0   4   5 4541.75 703.093  20
   0  -4   5 4435.84 553.126  20
   0  -4   6 89672.9 4133.59  20
   0   4   6 91478.4 4562.29  20
   0  -4  -6 85733.4 4168.84   4
   0   4   6 86619.6 4328.48  14
   0  -4   6 83736.5 4693.29  12
   0  -4  -7 3277.00 575.466   4
   0   4   7 3562.02 660.489  14
   0  -4   7 3005.81 717.436  12
   0   4   7 4371.24 808.096  20
   0  -4   7 3338.02 570.381  20
   0  -4   8 52657.0 2954.65  20
   0   4   8 49810.7 3116.32  14
   0   4   8 47087.6 3279.13  20
   0   4   9 9831.29 1236.80  14
   0  -4   9 6998.91 984.300  16
   0  -4   9 8978.99 1075.06  20
   0   4   9 6051.83 1105.86  20
   0   4  10 43305.5 3364.53  20
   0  -4  10 53550.0 3085.72  20
   0  -4  10 42348.3 2834.00  16
   0  -4  10 46067.8 3473.88  12
   0   4  10 42564.2 3108.39  14
   0  -4  11 21057.7 2276.45  12
   0   4  11 18993.2 1966.88  14
   0  -4 -11 20798.9 2176.86   8
   0   4 -11 24262.0 2324.97   8
   0   4  11 18855.8 2157.50  20
   0   4  12 9006.65 1490.33  20
   0   4 -12 8280.77 1391.93   8
   0  -4 -12 8636.64 1424.62   8
   0  -4  12 5293.46 1180.92  12
   0   4  12 6578.28 1144.70  14
   0  -4 -12 8469.63 1303.15  11
   0   4  13 3656.83 1017.44  20
   0  -4  13 5366.28 1224.29  12
   0   4  13 4833.70 997.907  14
   0  -4 -13 5842.81 1112.07  11
   0  -4 -13 4951.33 1118.29   8
   0   4 -13 3528.59 982.772   8
   0   4  14 15552.9 2096.43  20
   0   4  14 13371.1 1763.39  14
   0  -4 -14 15042.0 1820.89  11
   0  -4  14 13520.1 1949.26  12
   0   4  14 13783.3 1069.89  30
   0   4 -14 15367.8 2086.68   8
   0  -4 -14 13888.3 1964.43   8
   0  -4 -15 12666.3 1070.64  40
   0  -4 -15 13021.5 1744.85  11
   0  -4  15 10974.3 1778.21  12
   0   4  15 12112.3 1644.42  14
   0  -4 -15 12637.0 1905.78   8
   0   4  15 12690.1 1023.22  30
   0   4  15 15215.9 2119.79  20
   0   4 -16 19920.8 1358.08  39
   0  -4 -16 20780.2 1434.93  40
   0   4  16 22789.1 1319.18  45
   0   4  16 16140.3 1967.70  14
   0  -4  16 19754.1 2456.48  12
   0  -4 -16 22169.7 2330.18  11
   0  -4 -16 18828.4 2422.36   8
   0   4  16 21110.9 2538.41  20
   0   4  16 20344.4 1375.94  30
   0   4  17 15432.6 1145.35  30
   0   4  17 16112.4 1064.08  45
   0   4 -17 15724.3 1119.09  39
   0  -4 -17 16813.5 1212.33  40
   0  -4 -18 36813.5 2034.91  40
   0   4  18 41321.2 1930.63  45
   0   4  18 36891.3 2078.64  21
   0  -4  18 37813.6 2071.02  21
   0   4  18 38689.8 2064.76  30
   0   4 -18 37845.7 2012.41  25
   0   4  19 19386.4 1221.71  21
   0  -4  19 16003.7 1131.62  21
   0   4 -19 16874.0 1112.39  25
   0   4  19 18097.5 1164.25  30
   0  -4 -19 15595.1 1098.64  40
   0  -4  20 53412.9 2521.68  21
   0   4  20 51519.5 2532.07  21
   0  -4 -20 60276.1 2597.26  24
   0  -4 -20 54692.8 2497.86  40
   0   4  20 55707.2 2550.15  30
   0  -4  20 51503.3 2534.85  34
   0   4  21 17991.7 1084.32  21
   0  -4  21 19322.1 1080.25  21
   0  -4 -21 19212.0 1052.15  40
   0   4  21 20258.5 1114.02  30
   0  -4  21 17009.7 1050.19  34
   0  -4 -21 20421.4 1122.14  24
   0   5   0 293.016 180.692  14
   0  -5   0-76.4481 133.350  12
   0  -5   0 88.6426 199.596  16
   0  -5   0 97.2148 97.9180  11
   0   5   0 684.582 285.784   4
   0   5   0 287.001 191.161   5
   0  -5  -1 4563.20 620.701  12
   0  -5  -1 4592.57 569.845  11
   0  -5   1 4280.09 698.026  12
   0  -5  -1 3445.24 614.343  16
   0  -5   1 3641.62 651.472  16
   0   5   1 5895.88 719.668  14
   0   5  -1 4988.97 664.369  14
   0  -5   1 4235.60 459.916  11
   0   5   1 4738.59 661.754   5
   0   5   1 4285.02 656.421   4
   0  -5   2 39105.8 2496.51  12
   0  -5  -2 42512.6 2301.55  11
   0  -5  -2 39082.7 2365.56  16
   0  -5   2 35266.3 2436.24  16
   0   5  -2 42676.4 2363.54  14
   0   5   2 40526.5 2399.64   4
   0   5   2 41777.7 2405.33   5
   0  -5   2 40065.6 2402.23   5
   0  -5  -3 12614.2 1140.59  16
   0   5  -3 13144.0 1173.03  14
   0   5   3 16254.7 1202.10  20
   0  -5   3 11316.7 1249.19  16
   0  -5   3 14105.6 1406.91  12
   0   5   3 14781.9 1304.13   5
   0   5   3 13862.8 1194.77   4
   0  -5  -3 13730.8 1234.13   4
   0  -5   3 13989.0 1271.64   5
   0   5   4 30230.7 1896.49  20
   0  -5   4 24018.8 2059.86  12
   0   5   4 27396.7 1902.62  14
   0  -5  -4 26280.7 1748.89  16
   0   5   4 25997.2 1946.96   5
   0  -5  -4 27732.7 1873.11   4
   0   5   5 30382.5 2082.25  14
   0   5   5 31164.1 2080.79  20
   0  -5   5 28077.0 2173.61  16
   0  -5   5 27692.8 2313.14  12
   0  -5  -5 27967.4 1949.44   4
   0  -5   6 86669.9 5007.34  12
   0  -5   6 88120.2 4724.03  16
   0   5   6 94960.6 4641.81  14
   0   5   6 86745.1 4629.95  20
   0  -5   7 115350. 6428.34  12
   0  -5   7 125293. 6091.88  16
   0   5   7 121212. 5955.37  14
   0   5   7 121259. 6130.49  20
   0  -5   8 215663. 10216.8  12
   0  -5   8 201086. 9466.38  16
   0   5   8 217490. 9601.97  14
   0   5   8 215395. 9895.02  20
   0  -5   9 21421.0 2301.83  12
   0  -5   9 16330.0 1718.01  16
   0   5   9 22173.7 2037.43  14
   0   5   9 18146.5 2041.57  20
   0  -5 -10 172932. 7921.69  11
   0  -5  10 154900. 7483.31  16
   0   5  10 149190. 7662.23  14
   0   5  10 144079. 7975.33  20
   0  -5 -11 43075.2 3210.39  11
   0  -5  11 40035.2 2870.29  16
   0   5  11 42064.6 3496.84  20
   0   5  11 35221.0 2958.13  14
   0   5  12 14719.8 2069.37  20
   0   5  12 14722.9 1834.99  14
   0  -5 -12 17133.4 1984.75  11
   0  -5  12 18412.3 2297.85  12
   0   5  13 19751.1 2209.83  14
   0  -5 -13 26421.6 2506.26  11
   0  -5  13 22043.8 2597.22  12
   0   5 -13 21833.1 1378.87  25
   0   5  13 19663.8 2432.70  20
   0  -5 -14 55471.1 3085.94  40
   0   5  14 62504.4 4745.39  20
   0   5 -14 61829.9 3074.84  23
   0   5 -14 62385.6 2990.97  25
   0  -5 -14 63863.3 3196.79  24
   0  -5 -14 67473.8 4498.11  11
   0   5  14 54041.1 4161.75  14
   0  -5  14 60455.5 4709.62  12
   0   5  14 71583.6 3072.27  45
   0   5  14 63387.8 3087.62  30
   0  -5 -15 32390.7 1986.28  40
   0   5  15 27167.1 3023.85  20
   0   5  15 33492.0 1938.37  30
   0  -5  15 29099.2 3131.51  12
   0  -5 -15 39138.6 3226.36  11
   0   5  15 28625.8 2771.92  14
   0   5  15 37501.4 1909.32  45
   0  -5 -15 37402.3 2088.57  24
   0   5 -15 33711.6 1942.07  23
   0   5 -15 32610.6 1854.77  25
   0  -5 -16 17565.8 1294.39  24
   0  -5 -16 15685.2 1219.63  40
   0   5  16 16815.3 1131.97  45
   0   5  16 17041.2 1223.82  30
   0  -5 -17 12517.3 1051.43  24
   0   5 -17 12922.5 985.940  39
   0  -5 -17 11847.1 995.201  40
   0   5  17 13143.8 1027.91  30
   0   5  17 12562.4 912.526  45
   0  -5 -18 22832.2 1428.29  40
   0   5 -18 24263.3 1405.91  39
   0   5  18 23974.2 1460.88  30
   0   5  18 25409.9 1355.25  45
   0   5  19 4184.42 490.836  30
   0  -5 -19 4050.55 492.510  40
   0  -5  19 2483.89 425.490  34
   0   5  19 3325.43 373.530  45
   0  -5  20 1242.63 263.880  34
   0   5  20 704.969 232.918  30
   0  -5  21 22503.6 1220.45  34
   0   5  21 24912.1 1248.91  30
   0  -6   0 48028.3 2545.34  11
   0  -6   0 55332.6 3011.23  12
   0   6   0 52329.9 2965.70  14
   0  -6   0 49110.6 3060.05  16
   0  -6   1 110510. 5379.95  12
   0  -6  -1 108853. 4966.63  11
   0   6  -1 113645. 5276.66  14
   0   6   1 117293. 5324.33  14
   0  -6  -1 107805. 5386.98  16
   0  -6   1 103461. 5446.80  16
   0  -6  -2 142305. 6171.54  11
   0  -6   2 136097. 6549.71  12
   0   6   2 147358. 6422.14  14
   0   6  -2 135812. 6301.25  14
   0  -6   2 126283. 6544.95  16
   0  -6  -2 137667. 6381.62  16
   0  -6  -3 196248. 8094.10  11
   0  -6   3 180749. 8446.59  12
   0  -6  -3 187554. 8067.15  16
   0   6  -3 185245. 8089.40  14
   0  -6   3 163018. 8327.80  16
   0  -6   4 104218. 5650.51  12
   0  -6  -4 110413. 5323.51  11
   0  -6  -4 106285. 5118.55  16
   0   6  -4 108181. 5289.46  14
   0  -6  -5 170577. 7544.20  11
   0  -6   5 149183. 7819.34  12
   0  -6   5 151595. 7646.87  16
   0   6   5 158238. 7371.34  14
   0   6  -5 166818. 7418.67  14
   0  -6  -6 76821.5 4333.84  11
   0  -6   6 75969.8 4732.44  12
   0  -6   6 72879.2 4421.36  16
   0   6   6 77564.2 4266.33  14
   0   6   6 73571.2 4162.44  20
   0  -6  -7 16365.2 1750.26  11
   0  -6   7 13960.9 1870.36  12
   0  -6   7 16844.6 1811.78  16
   0   6   7 18848.9 1815.14  14
   0   6   7 18561.4 1827.09  20
   0  -6   8 40204.5 3542.24  12
   0  -6  -8 52100.0 3445.14  11
   0   6   8 41198.3 3235.74  20
   0  -6   8 44907.8 3278.82  16
   0   6   8 48598.3 3286.01  14
   0   6   9 1381.99 599.035  20
   0  -6  -9 2440.77 704.442  11
   0  -6   9 977.565 467.429  16
   0   6   9 1519.07 591.426  14
   0  -6   9 2362.52 859.555  12
   0   6  10 215.723 307.216  20
   0   6  10-182.407 367.361  14
   0  -6  10 749.845 503.369  12
   0  -6  10 164.147 233.782  16
   0   6  11 232.959 331.814  20
   0  -6 -11 395.151 397.951  11
   0  -6  11 659.035 406.432  16
   0   6  11-192.397 274.073  14
   0  -6  11 523.297 589.154  12
   0  -6 -12 35697.9 2200.79  24
   0   6 -12 35902.4 2054.92  23
   0   6  12 33852.9 3350.28  20
   0   6  12 42977.8 2171.58  45
   0  -6  12 38913.6 2124.30  43
   0   6  12 36840.7 3194.13  14
   0  -6 -12 43918.5 3458.98  11
   0   6  13 11621.0 976.780  30
   0   6  13 11537.4 951.919  45
   0  -6  13 10028.5 911.110  43
   0   6 -13 9987.98 868.210  25
   0   6 -13 9443.33 899.372  23
   0  -6 -13 9910.41 1005.74  24
   0   6  13 8709.77 1654.55  20
   0  -6 -13 12415.7 1778.37  11
   0   6  13 6677.03 1388.37  14
   0  -6  13 12187.0 2020.87  12
   0  -6  14 6750.89 1457.05  12
   0   6  14 5227.83 1150.49  14
   0  -6 -14 6898.21 1322.52  11
   0   6 -14 5053.08 663.032  23
   0  -6 -14 6689.21 798.223  24
   0   6 -14 7243.33 709.382  25
   0   6  14 6204.86 1372.10  20
   0   6  14 5634.08 679.833  30
   0   6  14 6491.41 690.016  45
   0  -6  14 6604.77 699.542  43
   0   6  15 30002.8 1835.08  30
   0   6  15 33965.1 1812.68  45
   0   6 -15 29967.3 1757.41  25
   0   6 -15 32903.7 1884.08  23
   0  -6 -15 30203.8 1922.84  24
   0   6  16 9498.31 863.170  30
   0   6  16 9411.79 796.296  45
   0   6 -16 8002.75 764.914  25
   0  -6 -16 9010.59 894.036  24
   0   6  17 41644.7 2201.83  30
   0   6  17 43192.3 2109.58  45
   0   6 -17 41898.6 2168.76  39
   0   6 -17 41120.3 2134.69  25
   0  -6 -17 45376.6 2308.56  24
   0  -6 -18 28755.1 1657.83  24
   0   6 -18 27936.7 1561.08  25
   0   6  18 30443.3 1631.68  30
   0   6  18 31540.8 1539.00  45
   0   6 -18 27900.3 1543.54  39
   0  -6  18 26712.7 1667.48  34
   0   6  19 71610.7 2893.54  45
   0  -6  19 63777.2 3066.75  34
   0  -6 -19 67991.6 3054.01  24
   0   6 -19 65441.5 2965.17  25
   0   6  19 67827.3 3011.00  30
   0  -6  20 25987.2 1412.76  34
   0   6  20 26303.7 1366.99  30
   0  -6 -20 28452.0 1426.37  24
   0   7   0 232.995 165.969  14
   0  -7   0-140.422 282.830  16
   0   7  -1 32201.7 2381.49  14
   0   7   1 34054.2 2413.84  14
   0  -7   1 34843.3 2504.75  12
   0  -7  -1 31513.0 2460.63  16
   0  -7   1 34133.6 2642.94  16
   0  -7  -2 24316.5 2000.48  16
   0   7  -2 22280.4 1897.81  14
   0   7   2 20867.6 1864.32  14
   0  -7  -2 22753.7 1730.59  11
   0  -7   2 24071.6 2111.77  12
   0  -7   2 19936.0 2006.82  16
   0   7   3 19862.3 1805.78  14
   0   7  -3 21493.4 1841.55  14
   0  -7  -3 17030.2 1675.88  16
   0  -7   3 18229.6 1948.72  16
   0  -7   3 19783.1 1977.64  12
   0  -7  -3 20417.7 1715.13  11
   0  -7  -4 6304.63 956.588  11
   0  -7   4 6420.29 1166.22  12
   0   7  -4 6197.95 971.249  14
   0  -7  -4 5060.67 847.349  16
   0  -7  -5 57627.3 3541.67  11
   0  -7   5 52313.5 3860.23  12
   0   7  -5 50059.6 3352.74  14
   0   7   6 20072.2 2008.20  14
   0   7  -6 25245.2 2195.63  14
   0  -7   6 19873.0 2303.64  12
   0  -7  -6 24708.5 2219.10  11
   0  -7   6 22194.2 2286.42  16
   0   7   7 152848. 7565.35  14
   0   7  -7 157939. 7592.89  14
   0  -7   7 138284. 8072.16  12
   0  -7  -7 157382. 7729.08  11
   0  -7   7 141879. 7716.38  16
   0   7  -8 24310.4 2319.29  14
   0   7   8 23092.6 2336.84  14
   0  -7   8 23651.0 2733.70  12
   0  -7  -8 24819.6 2416.91  11
   0  -7   8 24858.6 2499.52  16
   0   7   9 20341.4 2248.16  14
   0   7  -9 22774.7 2310.25  14
   0  -7   9 23230.5 2384.38  16
   0  -7  -9 24878.8 2453.99  11
   0  -7   9 20767.6 2651.14  12
   0  -7 -10 5207.97 1128.52  11
   0  -7  10 5504.73 1100.26  16
   0   7 -10 5008.58 1064.27  14
   0   7  10 5903.90 1195.10  14
   0  -7  10 6537.59 1528.13  12
   0   7 -11 18962.7 1297.88  23
   0  -7 -11 17153.9 1403.77  24
   0  -7  11 16919.7 2008.53  16
   0   7  11 19752.6 1355.93  45
   0  -7  11 20738.5 1400.70  43
   0  -7 -11 22670.5 2446.70  11
   0  -7  11 18999.5 2594.45  12
   0   7  11 16902.0 2126.50  14
   0  -7  12 12258.5 1036.37  43
   0   7  12 11704.2 997.758  45
   0   7 -12 11488.8 977.107  23
   0  -7 -12 9877.14 1062.53  24
   0   7  12 9862.41 1640.67  14
   0  -7  12 12639.5 2071.79  12
   0   7  13 27633.3 2703.36  14
   0   7 -13 25905.3 1559.57  25
   0  -7 -13 25244.5 1754.86  24
   0   7 -13 23416.5 1582.18  23
   0  -7  13 26595.4 1650.14  43
   0   7  13 29600.5 1682.35  45
   0   7  13 22940.5 1572.29  30
   0   7  14 287.044 231.465  45
   0  -7  14 419.110 241.379  43
   0  -7 -14 222.143 269.036  24
   0   7 -14 53.1473 200.513  25
   0   7 -14 1043.72 327.289  23
   0   7  14 367.697 222.738  30
   0   7  15 15132.4 1189.53  30
   0   7 -15 18471.0 1285.17  23
   0   7 -15 18742.2 1217.19  25
   0  -7 -15 17333.8 1334.07  24
   0   7  15 18788.6 1227.61  45
   0   7  16 1004.79 283.453  30
   0  -7  16 446.248 266.457  34
   0   7 -16 840.732 259.437  25
   0  -7 -16 744.517 313.880  24
   0   7  16 1208.05 301.153  45
   0   7  17 9757.53 738.189  45
   0   7  17 7564.95 729.380  30
   0  -7  17 9663.64 867.618  34
   0   7 -17 9911.92 786.153  39
   0   7 -17 9345.11 751.575  25
   0  -7 -17 9029.96 830.053  24
   0   7  18 12503.9 822.853  45
   0   7  18 12147.4 876.637  30
   0  -7  18 12250.2 958.417  34
   0   7 -18 12728.6 852.470  39
   0  -7 -18 13731.2 966.889  24
   0   7 -18 14556.6 903.630  25
   0   7  19 2919.33 315.202  45
   0   7  19 3541.72 387.969  30
   0  -7  19 3078.18 411.221  34
   0   7 -19 3580.06 380.857  25
   0  -7 -19 3342.65 413.409  24
   0   8   0 108827. 5707.59  14
   0  -8   0 107871. 5949.19  16
   0  -8  -1 33185.9 2637.56  16
   0   8   1 28802.1 2399.47  14
   0   8  -1 27462.5 2337.54  14
   0  -8   1 29454.8 2635.74  16
   0   8  -2 63248.9 3879.39  14
   0   8   2 67914.6 4002.90  14
   0  -8  -2 58458.0 3863.07  16
   0  -8   2 58793.2 4142.27  16
   0  -8   3 75898.4 4776.13  12
   0  -8  -3 76888.2 4471.07  16
   0   8   3 75430.2 4562.55  14
   0   8  -3 82549.0 4614.22  14
   0  -8   3 76261.2 4935.24  16
   0  -8  -4 38440.3 2761.19  11
   0  -8   4 40636.1 3330.31  16
   0   8  -4 34195.6 2770.53  14
   0   8   4 37345.8 2899.06  14
   0  -8   4 34990.3 3093.21  12
   0   8  -5 35170.5 2841.70  14
   0  -8  -5 37765.6 2872.93  11
   0  -8   5 34925.8 3177.98  12
   0  -8   6 35815.2 3206.31  16
   0   8  -6 28009.6 2667.96  14
   0  -8  -6 40821.6 3062.42  11
   0  -8   6 36423.9 3371.89  12
   0  -8   7 12359.2 1791.21  16
   0   8   7 12646.8 1683.17  14
   0   8  -7 12677.1 1662.16  14
   0  -8  -7 11045.2 1598.84  11
   0  -8   7 11068.8 1872.34  12
   0  -8   8 13892.3 1938.38  16
   0  -8   8 13636.0 2162.27  12
   0  -8  -8 13887.8 1865.62  11
   0   8  -8 12160.8 1692.22  14
   0   8   8 15481.4 1934.09  14
   0   8   9 28466.3 2846.13  14
   0   8  -9 29984.5 2807.58  14
   0  -8  -9 29385.5 1912.25  24
   0   8  -9 30008.5 1732.88  23
   0   8   9 31105.7 1860.05  45
   0  -8   9 32938.6 2996.47  16
   0  -8   9 34909.9 3590.19  12
   0  -8  -9 39216.1 3264.28  11
   0  -8   9 32612.6 1910.59  43
   0  -8   9 30549.5 1804.34  38
   0  -8 -10 2933.24 911.399  11
   0  -8 -10 1153.05 449.985  24
   0   8 -10 1546.77 340.835  23
   0  -8  10 1680.21 672.319  16
   0  -8  10 625.778 707.864  12
   0   8  10 2892.87 953.144  14
   0  -8  10 2915.94 492.508  43
   0  -8  10 2372.65 442.902  38
   0  -8  11 9826.97 1514.60  16
   0   8 -11 8354.83 826.099  23
   0  -8 -11 7500.75 895.606  24
   0   8  11 6972.34 1410.55  14
   0  -8  11 8541.74 1799.34  12
   0  -8 -11 8312.77 1483.34  11
   0  -8  11 8490.65 861.518  43
   0  -8  12 15816.2 1336.79  34
   0  -8  12 16619.2 1237.79  43
   0   8  12 16748.6 1224.08  45
   0  -8 -12 14546.5 1281.72  24
   0   8 -12 13622.3 1116.26  23
   0  -8  13 10650.8 1061.16  34
   0  -8  13 9796.50 932.424  43
   0   8  13 13889.8 1045.71  45
   0  -8 -13 10758.9 1055.35  24
   0   8 -13 10584.4 897.508  25
   0   8 -13 10219.1 931.552  23
   0  -8  14 10075.7 1022.26  34
   0   8  14 12556.2 979.144  45
   0  -8  14 10941.5 941.826  43
   0  -8 -14 10201.1 1016.57  24
   0   8 -14 11544.5 978.348  23
   0   8 -14 11354.5 906.269  25
   0  -8  15 5967.01 748.374  34
   0   8  15 7487.38 701.594  45
   0   8 -15 5849.07 646.591  23
   0  -8 -15 6656.18 759.990  24
   0   8 -15 6365.06 640.082  25
   0   8  16 43048.9 2054.54  45
   0   8 -16 36972.0 1984.04  25
   0  -8 -16 44000.9 2226.06  24
   0  -8 -17 26088.2 1519.41  24
   0   8 -17 26455.5 1405.80  25
   0  -8  17 25443.3 1536.83  34
   0   8  17 24851.8 1393.05  30
   0   8  17 29503.0 1431.32  45
   0   8 -17 26545.7 1423.00  39
   0  -8 -18 10397.0 766.612  24
   0   8 -18 10212.2 688.727  25
   0   8  18 10052.9 660.363  45
   0  -8  18 10648.0 785.629  34
   0   8  18 9500.10 671.022  30
   0   8 -18 10217.1 673.188  39
   0   9   0 170.731 297.759  14
   0  -9   0-201.025 202.415  16
   0   9   1 689.082 459.153  14
   0   9  -1 342.202 298.740  14
   0  -9  -1 381.838 333.268  16
   0  -9   1 209.541 422.216  16
   0   9   2 10354.2 1473.73  14
   0  -9   2 10111.7 1625.04  16
   0  -9  -2 10253.5 1497.31  16
   0   9  -2 10054.5 1435.87  14
   0   9  -3 2483.68 742.114  14
   0   9   3 2518.53 752.371  14
   0  -9   3 2759.84 871.239  16
   0  -9  -3 2219.26 671.921  16
   0   9  -4 111894. 6342.41  14
   0   9   4 119532. 6490.17  14
   0  -9   4 116258. 6962.18  16
   0   9  -5 31458.3 1729.32  23
   0  -9   5 32532.3 1828.17  38
   0  -9   5 31815.1 3156.65  12
   0   9   5 35799.1 3018.14  14
   0   9  -5 29649.8 2755.34  14
   0  -9   6 10977.4 1916.63  12
   0  -9   6 15653.1 2109.74  16
   0  -9   6 13808.8 1008.47  29
   0   9  -6 15198.5 1901.32  14
   0   9  -6 15326.6 1044.68  23
   0   9   6 14097.9 1071.46  45
   0  -9   6 12662.8 1026.28  38
   0  -9   6 12786.5 1095.46  43
   0  -9  -6 13043.8 1724.79  11
   0  -9   7 167931. 9305.98  12
   0  -9   7 156577. 6664.63  38
   0   9   7 159400. 6713.29  45
   0  -9   7 168562. 8931.21  16
   0  -9   7 158479. 6600.42  29
   0   9  -7 162907. 8368.37  14
   0  -9  -7 163560. 6776.25  24
   0   9  -7 161993. 6600.86  23
   0  -9   7 154275. 6815.26  34
   0  -9  -7 175479. 8586.24  11
   0  -9   7 153262. 6763.73  43
   0  -9   8 20933.2 2457.83  16
   0  -9   8 18453.0 1258.81  29
   0  -9   8 17606.3 1339.11  43
   0  -9  -8 16429.4 1328.55  24
   0   9  -8 18202.6 1230.54  23
   0  -9   8 18304.9 1292.73  38
   0  -9  -8 18125.0 2227.57  11
   0  -9   8 21478.7 2776.52  12
   0   9   8 19174.0 1338.19  45
   0  -9   8 18157.0 1405.27  34
   0  -9   9 28255.9 1988.84  34
   0   9   9 37489.2 3339.03  14
   0  -9  -9 30241.5 2014.35  24
   0   9  -9 34486.2 1893.05  23
   0  -9   9 33806.2 1942.45  38
   0   9   9 35123.4 1997.24  45
   0  -9   9 32649.9 3609.21  12
   0  -9   9 31554.5 3076.36  16
   0  -9  10 58479.1 3299.94  34
   0  -9  10 67922.8 3187.14  38
   0   9  10 60520.8 3139.15  45
   0  -9  10 67575.0 3245.45  43
   0   9 -10 67905.8 3133.35  23
   0  -9 -10 60629.6 3299.50  24
   0  -9  11 17958.9 1444.84  34
   0  -9  11 17823.9 1293.35  38
   0  -9 -11 15608.5 1400.69  24
   0   9 -11 17939.3 1253.41  23
   0  -9  11 18056.0 1318.43  43
   0   9  11 17326.3 1294.78  45
   0  -9  12 118038. 5422.94  34
   0   9 -12 125161. 5097.91  25
   0   9 -12 117716. 5154.27  23
   0  -9  12 127680. 5264.33  43
   0  -9  13 25499.1 1747.12  34
   0   9 -13 26007.2 1630.65  23
   0  -9 -13 24910.5 1735.36  24
   0   9 -13 27013.5 1559.11  25
   0   9  13 30210.3 1695.34  45
   0  -9  13 28814.5 1680.02  43
   0  -9  14 61968.8 3206.33  34
   0  -9 -14 62233.4 3209.67  24
   0   9 -14 65351.5 2994.01  25
   0   9 -14 66254.3 3114.58  23
   0   9  14 69730.8 3110.61  45
   0  -9  14 68761.2 3115.27  43
   0  -9  15 12194.4 991.064  34
   0  -9 -15 10744.0 949.912  24
   0   9 -15 12301.8 851.566  25
   0   9 -15 10720.9 867.245  23
   0   9  15 12792.3 896.536  45
   0  -9  16 18956.9 1267.03  34
   0   9  16 21224.7 1189.83  45
   0  -9 -16 22439.0 1323.68  24
   0   9 -16 21388.7 1168.58  25
   0  -9  17 8855.06 722.792  34
   0   9 -17 10203.0 680.388  39
   0   9 -17 10354.6 673.913  25
   0   9  17 10406.0 673.160  45
   0 -10   0 34175.2 3114.63  16
   0  10   0 34084.7 2927.00  14
   0 -10   0 28475.5 1750.38  38
   0 -10  -1 231.218 194.408  38
   0  10  -1 1576.38 595.672  14
   0  10   1 786.705 485.631  14
   0  10   1 1089.34 270.754  45
   0 -10  -1 2323.47 767.189  16
   0 -10   1 233.468 407.823  16
   0 -10   2 38640.3 2258.36  43
   0  10   2 45740.9 2182.20  45
   0 -10  -2 42765.7 3439.82  16
   0 -10   2 46265.8 3834.91  16
   0  10   2 40165.1 3351.43  14
   0  10  -2 40376.1 3310.08  14
   0 -10   2 42729.5 2243.02  38
   0 -10  -2 38681.6 2209.27  38
   0 -10  -3 21906.9 1493.53  38
   0 -10   3 24672.4 1516.72  38
   0  10   3 24292.9 1444.29  45
   0 -10   3 22330.3 1361.96  29
   0 -10   3 22688.0 1562.79  43
   0 -10   3 26297.6 2866.18  16
   0  10  -3 25440.9 2515.32  14
   0  10   3 23469.4 2453.06  14
   0  10  -4 44328.0 3639.78  14
   0  10   4 49175.1 3780.73  14
   0 -10   4 51922.1 4233.71  16
   0  10  -4 52603.0 2459.19  23
   0 -10   4 46866.7 2488.38  38
   0 -10  -4 47132.8 2533.40  38
   0 -10   4 49198.7 2391.38  29
   0 -10   4 44397.0 2539.04  43
   0  10   4 50113.0 2462.03  45
   0 -10   5 10671.2 1928.46  16
   0 -10   5 8514.15 767.187  29
   0  10  -5 9147.26 809.946  23
   0 -10   5 8061.13 863.894  43
   0  10   5 9864.32 865.360  45
   0 -10   5 10341.7 903.649  38
   0 -10  -5 8127.30 847.520  38
   0  10  -5 11495.9 1677.17  14
   0  10   5 7428.12 1375.51  14
   0 -10   6 777.024 246.201  29
   0  10  -6 956.364 279.352  23
   0 -10  -6 554.017 249.462  38
   0 -10   6 1119.71 353.407  43
   0  10   6 596.393 256.267  45
   0 -10   6 970.077 300.347  38
   0  10  -6 846.460 522.659  14
   0  10   6 218.303 381.723  14
   0 -10   7 981.895 334.264  43
   0  10  -7 2229.72 404.891  23
   0 -10   7 696.486 239.390  29
   0  10   7 1388.58 345.175  45
   0 -10  -7 1318.30 349.503  38
   0 -10   7 1601.97 369.767  38
   0 -10  -8 9335.20 878.635  38
   0 -10   8 12142.8 997.072  38
   0 -10   8 11322.0 1021.79  43
   0  10   8 9228.35 921.593  45
   0  10  -8 10772.5 921.492  23
   0  10  -9 281.550 196.467  23
   0 -10   9-62.3095 217.388  38
   0 -10   9 74.8388 199.428  34
   0  10   9 64.9525 185.042  45
   0 -10  10 5334.32 648.569  38
   0 -10  10 5656.31 737.050  34
   0  10  10 3643.67 551.666  45
   0  10 -10 3268.11 527.771  23
   0  10 -11 2373.35 433.207  23
   0 -10  11 2652.45 461.337  38
   0 -10  11 2423.97 510.058  34
   0 -10  11 2378.50 452.348  43
   0  10  11 2677.52 484.415  45
   0  10 -12 4119.15 491.745  25
   0  10 -12 4166.48 537.263  23
   0 -10  12 3787.42 526.850  38
   0 -10  12 3293.27 504.813  43
   0  10  12 2957.12 489.766  45
   0 -10  12 3432.69 573.182  34
   0 -10  13 2432.23 412.308  43
   0 -10  13 2318.33 438.789  34
   0  10 -13 2394.89 362.056  25
   0  10 -13 2285.72 401.362  23
   0 -10  14 22106.3 1405.88  34
   0  10 -14 23008.3 1249.61  25
   0  10 -14 21827.0 1318.93  23
   0 -10  15 2753.90 407.195  34
   0  10 -15 3468.00 366.312  25
   0  10 -15 2611.15 360.505  23
   0  10  15 3471.93 393.230  45
   0 -10  16 56289.8 2581.94  34
   0  10  16 59498.3 2507.10  45
   0  10 -16 58810.4 2466.80  25
   0  11   0 205.256 171.382  23
   0 -11   0-61.2509 204.564  38
   0  11   1 8325.96 764.066  45
   0  11  -1 9831.27 827.612  23
   0 -11  -1 10133.6 917.620  38
   0 -11   2 13239.4 1062.71  38
   0  11   2 13526.0 980.918  45
   0 -11   3 19136.3 1368.17  38
   0 -11  -3 20202.5 1422.40  38
   0  11   3 22188.3 1354.32  45
   0 -11   3 20226.8 1449.75  43
   0 -11   4 4212.29 617.148  43
   0 -11  -4 3299.38 524.810  38
   0 -11   4 3339.16 455.477  29
   0 -11   4 3349.43 534.084  38
   0  11  -4 3942.21 519.985  23
   0  11   4 4065.51 536.746  45
   0 -11   5 52576.1 2795.65  43
   0  11  -5 55596.3 2671.74  23
   0 -11   5 53301.4 2593.59  29
   0 -11   5 55663.9 2756.80  38
   0 -11  -5 51434.9 2736.78  38
   0  11   5 53745.5 2673.71  45
   0 -11   6 136.029 182.188  43
   0 -11  -6 424.850 252.689  38
   0  11   6 982.551 308.533  45
   0 -11   6 596.668 230.218  29
   0 -11   6 1037.45 313.902  38
   0  11  -6 588.605 253.431  23
   0 -11  -7 58121.7 2822.94  38
   0 -11   7 57361.4 2844.96  38
   0 -11   7 56700.8 2899.58  43
   0  11   7 56478.2 2832.39  45
   0  11  -7 55119.5 2758.18  23
   0 -11  -8 4935.99 581.183  38
   0 -11   8 4532.51 595.823  38
   0 -11   8 4202.42 603.253  43
   0  11   8 4237.03 585.315  45
   0  11  -8 4233.75 556.157  23
   0  11  -9 35061.5 1918.21  23
   0 -11   9 36176.2 2004.13  43
   0  11   9 32169.4 1918.70  45
   0 -11   9 36687.0 1988.46  38
   0 -11  10 712.495 259.520  38
   0  11 -10 408.351 262.738  23
   0 -11  10 413.113 206.698  34
   0 -11  10 278.463 186.925  43
   0 -11  11 65252.8 3171.94  34
   0  11 -11 67469.4 3106.36  23
   0  11 -11 68999.3 2980.18  25
   0  11  11 63120.1 3071.80  45
   0 -11  11 69427.6 3138.63  38
   0 -11  12 10059.4 808.438  43
   0  11  12 10047.3 802.838  45
   0  11 -12 9920.46 720.705  25
   0  11 -12 10628.9 827.760  23
   0 -11  12 11217.5 884.087  34
   0  11  13 38010.8 1850.12  45
   0  11 -13 38770.2 1884.55  23
   0  11 -13 35664.0 1722.24  25
   0 -11  13 38106.7 1916.47  34
   0 -11  14 16649.8 1037.08  34
   0 -11 -14 19362.7 1070.03  27
   0  11 -14 18149.9 944.284  25
   0  11 -14 18843.6 1050.72  23
   0  12   0 441.437 198.130  23
   0 -12   0 363.683 236.863  38
   0  12   1 66745.2 3088.75  23
   0  12  -1 65859.1 3081.66  23
   0 -12  -1 67192.6 3240.76  38
   0  12   2 3181.87 456.742  45
   0  12   2 2504.41 420.132  23
   0  12  -2 3003.14 446.632  23
   0 -12  -2 2146.84 452.553  38
   0 -12   2 2913.08 482.111  38
   0  12   3 45251.1 2203.39  45
   0  12   3 42443.2 2196.37  23
   0 -12  -3 40886.2 2310.07  38
   0 -12   3 44392.6 2318.08  38
   0 -12   4 2265.99 433.617  43
   0  12   4 2036.27 372.761  45
   0 -12   4 1803.94 399.986  38
   0 -12  -4 1932.96 414.688  38
   0 -12   5 19421.1 1325.98  43
   0  12   5 16844.8 1182.65  45
   0  12  -5 18318.1 1205.42  23
   0 -12   5 19129.8 1296.98  38
   0 -12  -5 17923.9 1281.09  38
   0 -12   6 13083.3 1039.65  43
   0  12   6 11579.1 937.342  45
   0  12  -6 13045.0 964.975  23
   0 -12  -6 13112.1 1017.26  38
   0 -12   6 12746.6 1007.48  38
   0 -12   7 18173.2 1240.38  43
   0  12   7 16876.8 1182.55  45
   0 -12  -7 14782.2 1140.97  27
   0  12  -7 18924.0 1191.28  23
   0 -12  -7 18839.9 1195.12  38
   0 -12   7 17783.2 1229.28  38
   0  12  -8 3545.59 471.951  23
   0  12   8 3638.37 487.709  45
   0 -12  -8 4603.23 499.222  38
   0 -12   8 3962.22 521.611  38
   0 -12  -8 3713.38 503.205  27
   0 -12   8 3360.68 494.649  43
   0  12  -9 1526.43 259.917  25
   0  12  -9 1600.03 326.750  23
   0  12   9 998.213 275.092  45
   0 -12   9 1247.06 309.707  38
   0 -12  -9 1534.09 316.996  27
   0 -12   9 1465.94 312.800  43
   0 -12  10 4981.76 527.288  43
   0  12  10 3276.65 435.790  45
   0 -12  10 4287.00 499.469  38
   0  12 -10 4167.37 488.869  23
   0 -12 -10 4286.05 507.825  27
   0  12 -11 851.747 234.622  23
   0  12  11 716.161 212.182  45
   0 -12 -11 769.571 231.000  27
   0  12 -12 4943.80 466.261  23
   0  12  12 3506.42 390.432  45
   0 -12 -12 4722.16 456.548  27
   0  13   0 42.3104 147.598  23
   0 -13   0 108.903 212.360  38
   0  13  -1 2368.43 375.197  23
   0  13   1 2070.26 352.439  23
   0  13   2 883.169 253.379  23
   0  13  -2 1097.02 254.189  23
   0 -13  -2 1150.11 333.041  38
   0  13   3 9572.79 753.955  23
   0  13   3 8959.00 713.454  45
   0 -13   3 9024.78 808.234  38
   0 -13  -3 9439.09 845.273  38
   0  13   4 165.190 155.634  23
   0  13   4 194.361 141.174  45
   0 -13   4 249.976 195.005  38
   0 -13  -4-101.273 210.256  38
   0  13   5 5348.68 550.374  23
   0  13  -5 5296.76 543.709  23
   0 -13   5 5847.97 584.486  43
   0  13   5 6089.96 570.079  45
   0 -13   5 6041.40 629.915  38
   0 -13  -5 5888.70 609.101  38
   0  13  -6 13249.4 894.021  23
   0  13   6 11074.1 809.178  23
   0 -13   6 12880.0 903.360  43
   0  13   6 10502.2 825.504  45
   0 -13   6 12692.8 927.256  38
   0 -13  -6 15094.9 945.014  38
   0  13   7 5409.92 496.539  23
   0  13  -7 5709.15 548.546  23
   0  13   7 5168.40 528.275  45
   0 -13  -7 7360.19 575.562  38
   0 -13   7 6108.59 597.854  38
   0  13   8 13997.2 830.723  23
   0  13  -8 16635.5 962.401  23
   0 -13   8 15640.1 973.993  38
   0  13   9 6914.10 567.043  45
   0 -13   9 9181.32 664.158  38
   0  13  -9 8495.45 630.047  23
   0  13   9 8214.67 525.792  23
   0 -13  -9 6737.36 568.329  27
   0 -14   0 52896.1 2517.33  38
   0  14   0 53678.6 2394.00  23
   0 -14  -1 2035.86 357.293  38
   0  14  -1 1409.78 269.635  23
   0  14   1 1855.62 293.244  23
   0  14   2 48236.7 2245.74  23
   0  14  -2 48104.8 2250.11  23
   0 -14  -3 2699.76 408.597  38
   0 -14   3 3072.68 418.466  38
   0  14  -3 3570.59 386.666  23
   0  14   3 3619.51 376.353  23
  -1   0  22 1603.59 348.100  21
  -1   0  22 1982.83 275.487  30
  -1   0  21-50.5419 176.295  21
  -1   0  21-35.2752 132.903  30
   1   0 -21 40.8942 247.062  40
  -1   0  20 10628.1 944.814  21
   1   0 -20 9933.33 837.877  40
  -1   0  20 8995.30 748.232  30
  -1   0  19 139.306 147.870  30
   1   0 -19-158.523 327.991  40
  -1   0  18 21370.8 1333.25  30
  -1   0  17-212.793 303.015  20
  -1   0  17 49.4718 122.020  30
   1   0 -17 269.014 383.072   8
  -1   0  17 212.362 370.363  13
   1   0 -16 118257. 7117.23   8
  -1   0  16 123470. 6742.67  20
  -1   0  16 119878. 4914.24  30
  -1   0  16 105148. 6454.51  13
   1   0 -16 109647. 4883.30  25
  -1   0  15 196.620 280.080  20
  -1   0  15 199.727 284.503  13
  -1   0  14 78713.8 4881.77  20
  -1   0  14 76505.4 4880.66  13
  -1   0  13-167.248 291.715  20
  -1   0  13 520.332 349.311  13
  -1   0  12 8329.42 1220.37  20
  -1   0  12 8251.66 1265.06  13
  -1   0  11 1220.31 475.093  20
  -1   0  10 63866.0 3813.95  20
  -1   0  10 70454.9 3832.97  14
  -1   0   9 106.598 185.909  20
  -1   0   9-104.916 182.976  14
  -1   0   8 146377. 6766.11  20
   1   0  -8 143027. 6676.11   6
  -1   0   7 160.745 181.076  20
  -1   0   7 349.584 232.916  14
   1   0  -7 233.917 192.422   6
   1   0  -7 95.3521 192.131   3
  -1   0   6 313441. 12702.2  20
   1   0  -6 296954. 12813.5   3
   1   0  -6 314255. 12711.0   6
   1   0  -5 295.891 197.764   6
  -1   0   5 134.656 214.506  14
  -1   0   5 169.397 160.979  20
  -1   0   4 1214.82 298.098  14
   1   0  -4 1383.38 302.319   6
   1   0  -3 72.2330 154.311   3
   1   0  -2 13166.0 739.001   3
  -1   0   1 3596.37 297.698   6
   1   0   1 179.851 54.0765   4
  -1   0  -1 38.4954 39.6623   4
   1   0   2 144181. 5737.81   3
   1   0   3 43.2174 115.144   3
   1   0   4 178680. 7372.38   3
   1   0   5 117.731 145.261  14
   1   0   5 139.689 186.127   3
   1   0   6 13077.6 1092.79  14
   1   0   6 11266.4 1126.27   3
   1   0   7 78.8845 158.954  14
  -1   0  -7 315.588 190.740   6
   1   0   7 96.2760 167.997   3
   1   0   8 63764.0 3520.32  14
  -1   0  -8 69654.5 3376.92   6
   1   0   9 482.481 291.576  14
  -1   0  -9 400.662 255.252   6
  -1   0  -9 76.1028 229.997  11
   1   0  10 498255. 20488.7  20
  -1   0 -10 516791. 19888.1  11
   1   0  10 494705. 20100.6  14
   1   0  11 151.871 264.926  20
  -1   0 -12 95235.9 5794.34   8
   1   0  12 104504. 5670.50  20
  -1   0 -13-216.360 435.771   8
   1   0  13-183.417 261.285  20
   1   0  14 35377.1 3058.00  20
  -1   0 -14 34218.5 3232.67   8
   1   0  14 29610.0 2746.46  13
  -1   0 -15 256.061 364.950   8
   1   0  15 211.799 301.989  20
   1   0  16 220.806 444.714  20
   1   0  16 702.830 242.518  30
  -1   0 -16 195.273 147.620  39
   1   0  17 223.341 449.853  20
  -1   0 -17 275.254 392.054   8
  -1   0 -17 95.9201 174.335  39
   1   0  17 456.938 223.004  30
   1   0  18 15911.7 1093.87  30
  -1   0 -18 14566.4 1131.79  40
  -1   0 -19 158.886 213.335  40
   1   0  19 46.5447 155.470  30
   1   0  20 7097.66 642.709  30
  -1   0 -20 7619.28 708.402  40
   1   0  21 234.338 163.615  21
   1   0  21 204.349 132.989  30
  -1   0 -21 79.5496 179.234  40
   1   0  22 21690.1 1196.47  21
  -1   0 -22 17816.2 1006.81  24
  -1   0 -22 21108.4 1125.22  40
   1   0  22 19524.6 1037.85  30
  -1   1  22 23460.7 1313.91  21
  -1  -1  22 21402.7 1280.99  21
   1  -1 -22 21407.1 1189.37  40
   1   1 -22 22836.5 1231.13  40
  -1   1  22 21315.1 1161.62  30
  -1  -1  21 30020.2 1717.49  21
  -1   1  21 29595.6 1713.24  21
   1  -1 -21 32394.6 1628.13  40
   1   1 -21 32916.7 1670.68  40
  -1  -1  21 29011.4 1498.83  30
  -1   1  21 29401.5 1568.44  30
  -1  -1  20 56262.4 2743.58  21
  -1   1  20 51807.7 2693.68  21
  -1   1  20 54086.2 2550.25  30
  -1  -1  20 53401.7 2469.39  30
   1  -1 -20 51930.7 2559.45  40
   1   1 -20 55819.5 2626.47  40
  -1   1  19 15890.3 1073.91  30
  -1  -1  19 14509.0 1000.29  30
   1  -1 -19 13953.2 1053.00  40
  -1  -1  18 38642.8 2015.75  30
  -1   1  18 41601.4 2103.03  30
   1  -1 -18 41097.1 2137.13  40
   1   1 -18 36851.5 2043.40  25
   1  -1 -17 4250.80 1173.77   8
   1   1 -17 4609.67 1228.41   8
  -1   1  17 3174.45 461.535  30
  -1   1  17 4442.17 1080.94  20
  -1  -1  17 3037.75 851.442  20
   1   1 -17 3330.62 483.413  25
  -1   1  17 3511.10 947.040  13
  -1  -1  17 4298.78 498.278  30
   1   1 -16 49879.9 4277.78   8
   1  -1 -16 52416.5 4284.67   8
  -1   1  16 56474.3 4135.60  20
  -1  -1  16 60897.8 4078.08  20
  -1   1  16 43525.5 3750.41  13
  -1  -1  16 47832.9 3792.82  13
  -1   1  16 51312.9 2551.60  30
  -1  -1  16 55597.8 2536.51  30
   1   1 -16 50095.0 2538.58  25
  -1  -1  15 5526.43 1139.74  13
  -1   1  15 3298.87 924.131  13
  -1  -1  15 5813.80 1132.79  20
  -1   1  15 7026.32 1296.34  20
  -1  -1  14 12335.8 1698.84  13
  -1   1  14 13735.0 1836.80  13
  -1  -1  14 14646.4 1727.89  12
  -1   1  14 18498.9 2044.06  20
  -1  -1  14 16190.7 1853.34  20
  -1   1  13 985.768 471.297  14
  -1  -1  13 1569.01 583.011  13
  -1  -1  13 1514.75 550.789  12
  -1  -1  13 477.465 359.664  20
  -1   1  13 530.264 357.284  20
  -1  -1  12 13671.3 1660.39  13
  -1  -1  12 14310.9 1594.45  12
  -1   1  12 13095.0 1496.22  14
  -1  -1  12 15378.7 1649.53  20
  -1   1  12 17511.9 1831.20  20
  -1   1  11 12812.4 1403.41  14
  -1  -1  11 12674.2 1547.42  13
  -1  -1  11 15050.1 1533.05  20
  -1   1  11 12175.9 1481.99  20
  -1   1  10 1687.78 523.766  20
  -1  -1  10 1026.24 381.977  20
  -1  -1  10 937.581 405.708  13
  -1   1  10 332.893 297.131  14
   1  -1  -9 59849.6 3507.94   6
  -1  -1   9 64821.6 3510.65  20
  -1   1   9 63381.4 3523.83  14
  -1  -1   9 67075.2 3783.43  13
   1  -1  -8 7646.35 973.810   6
   1   1  -8 9852.23 1050.03   6
  -1  -1   8 7837.48 935.050  20
  -1  -1   8 10386.2 1160.48  13
  -1   1   8 8973.31 1024.20  14
   1  -1  -7 96443.0 5007.91   6
  -1   1   7 117258. 5171.63   3
   1   1  -7 105553. 5185.92   3
  -1  -1   7 111040. 5015.84  20
  -1   1   7 111847. 5106.45  14
  -1  -1   7 116951. 5258.45  13
   1   1  -6 1100.61 382.642   3
  -1   1   6 996.452 307.812   3
   1  -1  -6 1508.86 418.825   6
  -1  -1   6 2322.32 426.653  20
  -1  -1   6 1531.61 403.530  13
  -1   1   6 931.454 309.817  14
   1  -1  -5 767973. 29292.8   6
  -1   1   5 820278. 29253.2   3
  -1  -1   5 770784. 29264.0  13
  -1   1   5 714819. 29183.8  14
  -1   1   4 1253.80 278.231   3
   1  -1  -4 1987.10 377.591   6
  -1   1   4 2051.70 320.178   6
  -1  -1   4 1380.77 298.949  13
  -1   1   4 1159.64 288.054  14
  -1   1   3 10169.0 684.109   6
  -1   1   3 9931.17 707.678   3
   1  -1  -3 8963.51 700.057   6
  -1  -1   2 518292. 19700.7   5
  -1   1   2 505471. 19626.5   6
  -1   1   2 538665. 19602.3   3
  -1   1   1 132361. 5211.29   4
  -1   1   1 134314. 5117.74   1
  -1  -1   1 131935. 5114.33   1
  -1  -1   1 132153. 5224.47   5
  -1  -1   0 685808. 25803.2   2
  -1   1   0 696360. 25812.7   2
  -1   1   0 676990. 25903.7   4
   1  -1   0 687602. 25804.4   2
  -1  -1   0 691552. 25922.3   5
   1   1   0 712553. 25815.4   2
  -1   1  -1 457018. 17452.1   3
   1  -1   1 458131. 17543.9   4
   1   1   1 470858. 17311.2   4
   1  -1   2 599240. 23555.5   3
   1   1   2 645878. 23234.7   6
  -1  -1  -2 619262. 23225.7   4
  -1   1  -2 596373. 23527.5   3
   1  -1   3 1218.40 297.728   3
  -1   1  -3 2549.71 380.931   3
   1  -1   4 1613.63 380.766   3
  -1   1  -4 1609.78 353.608   3
  -1  -1  -4 1994.66 280.832   6
   1  -1   4 1534.71 326.522  20
   1   1   4 2051.28 324.153  14
   1   1   5 27686.4 1625.82  14
   1  -1   5 31393.4 1899.08   3
  -1   1  -5 26436.1 1746.73   3
   1   1   5 31407.3 1822.24   3
  -1  -1  -5 25849.9 1482.43   6
   1  -1   5 25663.7 1695.15  20
   1   1   6 87143.4 4244.31  14
  -1   1  -6 98050.0 4532.81   3
   1  -1   6 107906. 4714.05   3
  -1  -1  -6 84656.5 4054.64   6
   1   1   6 97592.9 4519.39   3
   1  -1   6 93772.6 4432.00  20
   1   1   6 92880.5 4530.81  20
  -1   1  -7 24608.6 1859.17   3
   1   1   7 24946.2 1855.18   3
  -1  -1  -7 23752.7 1551.26   6
   1  -1   7 24357.0 1813.79  20
   1   1   7 26780.5 1941.27  20
   1   1   7 23605.5 1660.09  14
  -1   1  -7 24273.3 1429.11  11
   1   1   8 8923.07 1001.31  14
   1  -1   8 8130.91 1058.65  20
   1   1   8 7527.18 1024.22  20
  -1  -1  -8 9260.40 922.979   6
   1   1   9 13489.9 1322.40  14
   1  -1   9 13864.2 1436.42  20
   1   1   9 12031.2 1401.21  20
   1   1  10 5693.29 873.236  14
   1   1  10 7277.82 1127.24  20
   1  -1  10 7134.59 1048.70  20
  -1  -1 -10 5519.72 832.341  11
   1   1  11 2757.97 665.225  14
   1  -1  11 3570.94 815.474  20
   1   1  11 3006.19 773.206  20
  -1  -1 -11 3616.20 707.865  11
   1  -1  12 34907.5 2766.97  13
   1   1  12 34687.2 2559.07  14
  -1  -1 -12 38731.1 2611.81  11
  -1   1 -12 35447.9 3121.82   8
  -1  -1 -12 33050.6 3039.32   8
   1  -1  12 40823.3 2990.51  20
  -1  -1 -13 216.013 376.757   8
  -1   1 -13-219.117 540.450   8
   1  -1  13 178.854 311.956  20
   1   1  13 397.197 266.664  14
   1  -1  13 162.878 328.036  13
   1  -1  14 134396. 7138.36  20
  -1  -1 -14 130182. 7513.45   8
  -1   1 -14 127945. 7502.53   8
  -1   1 -15 8285.43 1615.11   8
  -1  -1 -15 8648.09 1648.48   8
   1   1  15 7414.31 1387.74  20
   1  -1  15 8222.99 1406.77  20
   1   1  15 8682.82 774.210  30
  -1   1 -15 8061.23 748.029  25
  -1  -1 -16 11737.8 1919.77   8
  -1   1 -16 9794.97 1775.47   8
   1  -1  16 10943.2 866.226  30
   1   1  16 11382.5 900.385  30
  -1   1 -16 9589.64 860.958  25
   1   1  16 10436.8 1676.86  20
   1  -1  16 14697.7 1897.44  20
   1   1  16 7479.23 1378.60  13
  -1   1 -16 10341.1 851.163  39
  -1  -1 -16 11779.5 978.511  40
  -1  -1 -16 9597.16 824.294  39
  -1  -1 -17 66536.3 5251.36   8
  -1   1 -17 75489.2 5521.42   8
   1  -1  17 73116.5 4968.62  20
   1   1  17 73195.6 5095.40  20
   1  -1  17 79079.4 3447.31  30
   1   1  17 78411.9 3490.68  30
   1   1  17 67294.9 4808.33  13
  -1   1 -17 72411.9 3399.58  39
  -1  -1 -17 77146.4 3555.47  40
  -1   1 -18 790.306 246.615  39
  -1  -1 -18 1581.37 396.089  40
   1   1  18 1086.76 297.567  30
   1  -1  18 1319.39 306.523  30
   1   1  19 27487.0 1633.58  30
   1  -1  19 30154.1 1627.34  30
  -1  -1 -19 30956.2 1728.46  40
  -1   1 -19 31830.9 1756.60  40
   1  -1  20 7058.52 618.286  30
   1   1  20 7253.35 663.689  30
  -1  -1 -20 8681.84 748.356  40
  -1   1 -20 8078.71 739.937  40
  -1  -1 -21 16336.9 1041.02  40
  -1   1 -21 15662.2 1032.90  40
  -1  -1 -21 16661.4 1007.71  24
   1   1  21 17612.3 1033.28  30
   1  -1  21 14925.5 934.443  30
   1  -1  21 17354.5 1115.16  21
   1   1  21 16416.5 1106.81  21
  -1   1 -22 9503.60 678.013  40
  -1  -1 -22 10464.4 697.469  40
  -1  -1 -22 8364.87 600.334  24
  -1   1 -22 7999.81 557.911  24
   1  -1  22 8668.39 572.290  30
   1   1  22 8904.14 629.102  30
   1  -1  22 9453.14 708.842  21
   1   1  22 10030.2 726.888  21
   1   2 -22 261.459 192.059  40
   1  -2 -22 84.2889 141.686  40
   1  -2 -22 287.162 192.936  24
  -1   2  22 392.678 166.787  30
  -1   2  22 187.924 185.578  21
  -1  -2  22 181.083 178.836  21
   1  -2 -21 838.704 241.936  40
  -1   2  21 762.477 215.042  30
  -1   2  21 141.420 304.852  21
  -1  -2  21 183.866 266.937  21
   1  -2 -20 480.213 228.644  40
  -1  -2  20-54.3996 355.137  21
  -1   2  20 386.799 329.326  21
  -1   2  20 450.605 203.173  30
   1  -2 -19 494.752 233.872  40
   1   2 -19 239.277 210.271  25
  -1   2  19 350.107 195.297  30
  -1  -2  19-60.7384 323.769  21
  -1   2  19 245.362 315.093  21
   1  -2 -18 30916.1 1803.22  40
  -1   2  18 31479.0 1797.37  30
   1   2 -18 33679.7 1818.14  25
  -1   2  17 28138.7 2905.33  13
  -1   2  17 33329.9 3148.26  20
   1   2 -17 31352.5 1769.64  25
   1  -2 -17 31296.4 1806.21  40
  -1   2  17 32392.6 1796.36  30
   1  -2 -17 30380.8 3178.54   8
   1   2 -17 28841.0 3144.06   8
  -1   2  16 38788.6 3426.51  13
  -1  -2  16 40731.1 3271.75  20
  -1   2  16 39655.5 3501.10  20
   1   2 -16 38098.2 2087.22  25
   1   2 -16 44180.9 3858.78   8
   1  -2 -16 36837.0 3542.42   8
   1  -2 -16 44607.0 2236.21  40
  -1   2  16 39086.6 2113.86  30
   1  -2 -15 59445.3 3773.17  11
  -1   2  15 52438.8 4046.72  13
  -1  -2  15 52129.3 3872.24  12
  -1   2  15 49421.3 3625.22  14
  -1  -2  15 55691.1 3848.69  20
  -1  -2  14 68288.1 4546.30  13
  -1  -2  14 73623.8 4570.43  12
  -1   2  14 59391.0 4069.89  14
  -1  -2  14 71969.2 4411.20  20
  -1  -2  13 70125.7 4691.26  13
  -1  -2  13 81313.6 4832.34  12
  -1   2  13 78838.1 4587.58  14
  -1  -2  13 80975.9 4660.74  20
  -1  -2  12 11711.4 1597.70  13
  -1  -2  12 10662.6 1458.88  12
  -1   2  12 11264.7 1398.66  14
  -1  -2  12 11909.2 1469.68  20
  -1  -2  11 98504.8 5375.87  12
  -1  -2  11 104983. 5566.60  13
  -1   2  11 98923.7 5207.56  14
  -1  -2  11 100142. 5164.23  20
  -1   2  11 93847.4 5387.83  20
  -1   2  10 42299.1 2781.52  14
  -1  -2  10 41956.1 3004.59  13
  -1  -2  10 45883.7 2816.42  20
  -1   2  10 38750.0 2876.15  20
  -1   2   9 270151. 12009.2  20
  -1   2   9 275151. 11766.1  14
  -1  -2   9 287047. 12116.0  13
  -1  -2   9 288598. 11683.5  20
  -1  -2   8 67559.4 3378.57  20
  -1   2   8 59414.4 3559.15  20
  -1   2   8 59729.0 3406.72  14
  -1  -2   8 62971.6 3041.15  16
  -1  -2   8 65162.1 3629.07  13
  -1  -2   7 231283. 9643.24  16
  -1   2   7 268738. 10207.3   3
  -1  -2   7 243237. 9901.08  20
  -1   2   7 243838. 10254.5  20
  -1   2   7 240815. 10090.0  14
  -1   2   7 230383. 9599.90  10
  -1  -2   7 251323. 10276.2  13
  -1   2   6 37688.7 2193.91   3
  -1   2   6 42876.3 2132.87   6
  -1  -2   6 36644.9 2049.51  20
  -1   2   6 37790.8 2213.45  14
  -1  -2   6 37857.6 2258.61  13
  -1   2   6 33124.3 1894.22  10
  -1   2   6 36961.3 2283.81  20
  -1   2   5 15473.6 1236.40  20
  -1   2   5 14165.9 1153.08  14
  -1  -2   5 15146.5 1196.55  13
  -1   2   5 15729.9 1040.61  10
  -1   2   5 18440.7 1245.69   3
   1  -2  -5 18334.6 1296.40   4
  -1   2   5 16396.2 1107.53   6
  -1  -2   4 245587. 10098.0  13
   1  -2  -4 252201. 10130.5   4
  -1   2   4 265273. 10026.2   6
  -1  -2   4 228023. 9980.50  16
  -1   2   4 253027. 10098.7  14
  -1   2   3 16923.0 1022.46   6
   1  -2  -3 17133.2 1080.38   4
  -1  -2   3 16510.8 1127.79   5
  -1  -2   3 16121.9 1145.08  12
   1  -2  -2 119045. 4952.19   4
  -1  -2   2 117374. 4993.48   5
  -1   2   2 124844. 4954.25   4
  -1   2   1 124517. 4726.54   1
  -1   2   1 121753. 4780.77   5
  -1  -2   1 124043. 5029.20   5
  -1  -2   1 121278. 4721.10   1
  -1   2   1 119253. 4973.30   4
   1  -2   0 33491.4 1341.99   1
  -1   2   0 32072.5 1393.70   5
  -1  -2   0 32360.9 1605.27   5
   1   2   0 31104.3 1325.05   1
   1   2   0 28307.8 1478.70   4
   1  -2   0 31627.4 1407.60   5
  -1   2   0 30703.7 1584.75   4
   1   2   1 274038. 10345.0   4
   1  -2   1 266554. 10356.8   5
  -1   2  -1 274751. 10575.6   4
   1   2   2 8085.46 503.857   4
  -1  -2  -2 7208.76 494.382   4
   1   2   3 112946. 4386.14   6
  -1  -2  -3 108745. 4399.52   4
  -1   2  -3 117741. 4735.28   3
   1   2   3 107585. 4610.40  14
  -1   2  -4 30295.3 1762.73   3
  -1  -2  -4 31310.7 1445.26   4
   1   2   4 30530.5 1422.56   6
   1  -2   4 30133.2 1718.43  20
   1   2   4 28686.6 1820.52  20
   1   2   4 28818.1 1630.97  14
  -1   2  -5 229768. 9346.28   3
  -1  -2  -5 224931. 8818.80   4
   1   2   5 221938. 9413.89  20
   1  -2   5 222423. 9236.23  20
   1   2   5 229852. 9128.07  14
  -1  -2  -6 463.024 181.152   4
   1   2   6 341.345 258.187   3
  -1   2  -6 709.460 309.670   3
   1  -2   6 781.908 305.271  20
   1   2   6 665.547 317.850  20
   1   2   6 136.853 154.748  14
   1  -2   6 352.692 225.073  13
   1  -2   7 171894. 7654.30  20
   1   2   7 171415. 7869.73  20
  -1  -2  -7 186236. 7313.07   4
   1   2   7 168346. 7529.35  14
   1  -2   7 172228. 7630.59  13
   1   2   8 2219.77 526.301  14
   1  -2   8 2680.59 575.704  13
  -1  -2  -8 1961.80 426.996   4
   1  -2   8 2552.49 573.786  20
   1   2   8 3949.39 781.293  20
   1   2   9 165958. 8139.35  20
   1  -2   9 172447. 7986.75  20
   1   2   9 168727. 7776.20  14
   1  -2   9 195207. 8145.70  13
   1   2  10 43573.9 3098.89  20
   1  -2  10 44325.3 2995.02  20
   1   2  10 37219.9 2679.93  14
  -1  -2 -10 45339.9 2817.01  11
   1  -2  11 205441. 9470.32  20
   1   2  11 197155. 9611.88  20
  -1   2 -11 214435. 9881.25   8
  -1  -2 -11 207396. 9791.26   8
   1   2  11 190755. 9087.65  14
  -1  -2 -11 216784. 9263.13  11
   1  -2  12 113567. 5979.18  20
   1   2  12 111208. 6184.60  20
  -1   2 -12 108715. 6310.92   8
  -1  -2 -12 123178. 6493.04   8
   1   2  12 100638. 5589.27  14
  -1  -2 -12 107910. 5667.57  11
   1  -2  13 58269.2 3886.03  20
   1   2  13 57630.4 4074.63  20
   1   2  13 49011.3 3436.89  14
  -1  -2 -13 54173.5 3558.32  11
  -1   2 -13 55257.7 4174.62   8
  -1  -2 -13 60089.8 4296.56   8
   1   2  14 26983.6 2687.34  20
   1  -2  14 29816.9 2668.10  20
  -1   2 -14 25495.5 2774.75   8
  -1  -2 -14 27499.2 2850.20   8
  -1  -2 -14 23141.5 2227.13  11
   1   2  14 26462.7 2311.05  14
  -1   2 -15 4413.16 1125.46   8
  -1  -2 -15 5062.85 1237.38   8
   1  -2  15 5593.67 566.173  30
   1  -2  15 4570.58 1057.27  20
   1   2  15 5868.85 1259.59  20
  -1   2 -15 4977.63 578.785  25
   1  -2  15 3575.08 989.154  12
  -1  -2 -15 5688.30 672.781  40
  -1   2 -15 5376.00 606.838  39
  -1   2 -16 22883.8 1419.90  39
  -1  -2 -16 22920.7 1499.41  40
  -1   2 -16 21220.9 1383.93  25
   1  -2  16 22587.4 1350.12  30
   1  -2  16 24355.1 2509.90  20
   1   2  16 23288.6 2607.19  20
  -1  -2 -16 25042.9 2832.12   8
  -1   2 -16 23553.0 2771.05   8
   1  -2  16 20150.7 2343.65  12
   1  -2  17 2650.85 823.569  20
  -1   2 -17 1456.58 324.463  25
   1  -2  17 1725.09 325.797  30
  -1   2 -17 1867.24 371.525  39
  -1  -2 -17 1420.37 367.628  40
   1  -2  18 999.387 265.443  30
  -1  -2 -18 1285.94 349.258  40
  -1   2 -18 995.039 280.964  39
   1  -2  19 1295.04 277.985  30
   1   2  19 1513.50 325.954  30
  -1   2 -19 1401.01 306.101  39
  -1  -2 -19 1021.81 312.408  40
  -1  -2 -20 12626.7 932.796  40
  -1   2 -20 13890.6 983.251  40
   1   2  20 13515.7 935.719  30
   1  -2  20 12134.5 825.971  30
  -1  -2 -20 12685.4 915.735  24
  -1   2 -21 8561.34 693.106  40
  -1  -2 -21 9216.73 700.436  40
  -1  -2 -21 7065.89 620.753  24
   1   2  21 8253.26 657.365  30
   1  -2  21 8049.66 706.175  21
   1   2  21 8591.16 734.646  21
  -1   2 -22 5100.51 464.766  40
  -1  -2 -22 5114.14 456.403  40
  -1  -2 -22 4209.43 394.245  24
   1   2  22 4124.57 408.851  30
   1  -2  22 4362.07 448.529  21
   1   2  22 4011.34 435.239  21
   1   3 -22 16558.7 930.650  40
   1  -3 -22 16852.0 928.158  24
  -1   3  22 13721.7 864.353  30
  -1   3  22 13361.5 894.463  21
  -1  -3  22 13837.8 883.747  21
  -1   3  21 40341.9 1860.66  30
  -1   3  21 36899.0 1889.18  21
  -1  -3  21 36867.4 1873.73  21
   1  -3 -21 34022.8 1747.67  40
   1  -3 -20 3595.66 453.345  40
  -1   3  20 3397.58 501.512  21
  -1  -3  20 3812.20 513.706  21
  -1   3  20 3293.70 444.566  30
   1   3 -19 13324.7 1025.36  25
  -1   3  19 16661.6 1210.32  21
  -1  -3  19 15689.1 1158.25  21
   1  -3 -19 16912.6 1105.70  40
   1   3 -18 7246.44 719.712  25
  -1   3  18 7684.84 828.124  21
  -1  -3  18 6848.16 771.835  21
   1  -3 -18 7751.46 745.979  40
   1  -3 -17 26752.8 1608.52  40
   1   3 -17 24833.9 1535.95  25
   1   3 -16 3366.05 1051.64   8
   1  -3 -16 4530.10 1169.17   8
   1  -3 -16 2860.92 796.418  11
  -1   3  16 4265.02 1101.70  20
   1   3 -16 4197.66 536.152  25
   1  -3 -16 3781.95 545.966  40
  -1  -3  16 3897.84 1054.45  12
  -1   3  16 3169.49 842.590  14
  -1   3  16 2562.85 888.190  13
   1  -3 -15 16460.3 1216.89  40
   1  -3 -15 14402.9 2082.88   8
   1   3 -15 21709.4 2507.83   8
  -1   3  15 15714.4 2103.93  20
  -1  -3  15 14595.6 1990.56  12
   1  -3 -15 15236.2 1813.46  11
  -1   3  15 12656.1 1701.49  14
   1   3 -15 17005.7 1161.93  25
  -1   3  15 17715.0 1195.63  30
  -1  -3  14 3717.02 943.060  12
  -1   3  14 4013.32 904.712  14
  -1   3  14 5514.15 1185.64  20
  -1  -3  13 12075.9 1730.94  12
  -1   3  13 12248.4 1580.26  14
  -1   3  13 17164.7 2062.65  20
  -1  -3  13 15489.6 1685.72  20
  -1  -3  12 5315.59 915.023  20
  -1   3  12 5553.16 1121.77  20
  -1   3  12 5233.50 956.894  14
  -1  -3  12 3458.04 896.659  12
  -1  -3  11 2263.70 567.819  20
  -1   3  11 1927.31 640.637  20
  -1   3  11 1670.81 548.293  14
  -1  -3  11 2091.52 727.593  13
  -1  -3  11 2531.77 725.053  12
  -1  -3  10 4326.58 730.455  20
  -1   3  10 4295.05 885.377  20
  -1  -3  10 1719.66 678.403  13
  -1   3  10 2312.45 631.727  14
  -1  -3  10 5292.42 973.507  12
  -1  -3   9 15093.8 1359.20  20
  -1   3   9 14881.5 1622.86  20
  -1   3   9 13723.7 1456.73  14
  -1  -3   9 15390.4 1654.74  12
  -1  -3   9 15521.9 1643.13  13
  -1  -3   9 15492.0 1299.31  16
   1  -3  -8 114501. 5671.80   4
  -1  -3   8 122741. 5341.89  20
  -1   3   8 122252. 5884.04  20
  -1   3   8 115078. 5604.84  14
  -1  -3   8 116762. 5724.82  13
  -1  -3   8 101966. 5684.40  12
  -1  -3   8 113848. 5248.82  16
  -1   3   7 2679.42 587.361   3
   1  -3  -7 2201.62 521.001   4
  -1   3   7 1987.63 419.578   6
  -1  -3   7 2990.34 505.612  20
  -1   3   7 2008.36 557.110  20
  -1  -3   7 2026.98 436.236  16
  -1  -3   7 2102.68 511.432  13
  -1  -3   7 2431.53 600.713  12
  -1   3   7 2247.64 532.079  14
  -1   3   7 2864.40 468.761  10
  -1  -3   6 163078. 7416.30  16
   1  -3  -6 164856. 7576.86   4
  -1   3   6 197465. 7695.38   3
   1   3  -6 181462. 7725.98   3
  -1  -3   6 182424. 7897.16   5
  -1   3   6 193484. 7437.55   6
  -1  -3   6 176894. 7293.01  20
  -1   3   6 178202. 7601.90  14
  -1  -3   6 168930. 7572.11  13
  -1   3   6 163570. 7264.23  10
  -1   3   6 184574. 7803.15  20
  -1  -3   5 17428.2 1418.01   5
  -1   3   5 17451.6 1208.75   6
   1  -3  -5 15082.2 1238.28   4
  -1   3   5 18236.1 1302.90   3
  -1   3   5 19078.5 1415.39  20
  -1   3   5 16744.4 1284.16  14
  -1  -3   5 15861.6 1260.96  13
  -1  -3   5 16470.8 1423.37  12
  -1  -3   5 16352.6 1255.11  16
  -1   3   4 655.439 249.573  20
  -1  -3   4 758.822 272.549  16
  -1  -3   4 793.806 301.247  12
  -1  -3   4 1006.72 317.674   5
   1  -3  -4 855.504 263.543   4
  -1  -3   3 19516.4 1358.02  16
  -1  -3   3 17793.4 1393.45  12
  -1   3   3 23319.5 1400.40  20
   1  -3  -3 21466.8 1368.31   4
  -1  -3   3 24026.6 1484.40   5
  -1  -3   2 13114.5 709.913   1
   1  -3  -2 13396.9 991.507   4
  -1  -3   2 12934.6 1002.54   5
  -1   3   2 12118.5 697.005   1
   1   3  -2 13665.2 994.682   5
  -1   3   2 12360.1 942.069   4
  -1   3   2 12540.9 850.768   5
  -1   3   2 11962.4 894.162  14
  -1   3   2 13698.5 950.848  20
  -1  -3   2 12930.9 1032.20  12
   1  -3  -2 10829.2 847.747  16
   1   3  -1 180790. 7383.62   4
   1  -3  -1 179269. 7391.42   4
   1   3  -1 177992. 6868.42   2
   1   3  -1 182875. 7379.62   5
  -1  -3   1 178026. 7398.20   5
  -1   3   1 188290. 7149.75   5
   1  -3  -1 185975. 6885.24   2
  -1   3   1 184517. 7384.34   4
  -1  -3   1 168773. 7373.23  12
  -1  -3   1 173642. 7380.15  16
  -1   3   1 184124. 7248.45  14
   1  -3   0 3691.24 393.650   5
   1   3   0 3499.51 477.759   5
   1   3   0 2743.68 397.113   4
  -1   3   0 3774.50 495.778   4
  -1   3   0 3485.01 370.284   5
  -1  -3   0 3341.04 451.509  12
  -1  -3   0 3465.92 472.736  16
   1   3   0 3162.99 419.340  14
  -1   3   0 3225.96 391.671  14
  -1  -3  -1 257756. 9786.80   2
   1   3   1 260697. 10311.5   5
  -1   3  -1 258252. 10326.2   4
  -1   3  -1 264390. 9788.12   2
   1   3   1 261335. 10093.1   4
   1  -3   1 261544. 10068.4   5
  -1  -3  -1 258780. 10127.0  11
  -1  -3  -1 254428. 10224.9  16
  -1   3  -1 255217. 10067.1  14
   1   3   1 245659. 10144.5  14
  -1  -3  -2 13497.9 1001.97  16
   1   3   2 15931.8 1049.52  14
  -1  -3  -2 14831.4 1028.88  11
   1   3   2 14953.0 1134.70   5
  -1   3  -2 16549.4 1187.76   4
   1   3   2 15851.4 945.242   4
   1  -3   2 14192.9 980.144   5
   1   3   3 840.757 196.690   4
  -1  -3  -3 826.446 212.965   4
   1  -3   3 899.959 257.290   5
   1   3   3 1106.00 279.926  20
  -1  -3  -3 520.589 192.821  16
   1   3   3 1068.70 267.848  14
  -1  -3  -3 615.660 192.026  17
   1   3   4 332585. 13578.6  14
  -1  -3  -4 357352. 13495.4  16
   1   3   4 371535. 13860.7  20
  -1   3  -4 322293. 13794.4   4
   1   3   4 358758. 13273.9   6
  -1  -3  -4 335370. 13296.8   4
  -1   3  -4 364691. 13706.7   3
   1  -3   4 351660. 13596.7  20
  -1   3  -4 328172. 13542.9   8
  -1  -3  -4 341068. 13562.0   8
   1  -3   5 2223.69 426.470  20
   1   3   5 2961.04 563.139  20
   1   3   5 2161.09 425.278  14
  -1  -3  -5 1880.77 315.401   4
  -1   3  -5 2585.98 481.551   8
   1   3   5 2274.54 316.891   6
  -1  -3  -5 2828.55 484.848   8
  -1   3  -5 1884.38 468.177   4
  -1   3  -5 2222.89 457.681   3
   1   3   6 2512.49 565.381  20
   1  -3   6 1910.84 448.718  20
   1   3   6 2357.11 498.862  14
  -1   3  -6 1947.17 463.720   8
  -1  -3  -6 2510.90 376.379   4
  -1  -3  -6 3226.70 596.255   8
  -1   3  -6 3981.19 659.087   3
  -1   3  -6 2665.20 572.838   4
   1  -3   7 4079.91 664.898  20
   1   3   7 3606.25 736.451  20
  -1  -3  -7 2719.56 617.251   8
  -1  -3  -7 2744.46 430.388   4
  -1   3  -7 3631.21 665.455   8
   1   3   7 4103.32 671.258  14
   1   3   8 95972.0 5103.51  20
  -1   3  -8 90675.0 4911.41   8
  -1  -3  -8 88857.7 4851.88   8
   1   3   8 95334.9 4784.28  14
   1  -3   8 97967.5 4811.59  20
  -1  -3  -9 26628.4 2034.98  11
   1   3   9 22627.6 2143.87  20
  -1  -3  -9 24178.7 2129.50   8
  -1   3  -9 23785.6 2156.65   8
   1   3   9 24880.3 2009.90  14
   1  -3   9 23478.3 1992.79  20
  -1  -3 -10 9247.19 1225.73  11
   1  -3  10 10876.4 1359.92  20
   1   3  10 9422.64 1371.87  20
  -1   3 -10 10092.6 1430.42   8
  -1  -3 -10 10077.3 1422.95   8
   1   3  10 9278.30 1247.39  14
  -1  -3 -11 25131.8 2157.99  11
   1   3  11 22100.8 2295.73  20
  -1  -3 -11 21256.6 2260.44   8
  -1   3 -11 28043.0 2556.26   8
   1  -3  11 26949.7 2284.56  20
   1   3  11 22724.1 2064.24  14
   1   3  12 590.013 393.062  14
  -1   3 -12 206.333 689.121   8
  -1  -3 -12-200.654 638.976   8
   1   3  12 598.767 492.356  20
   1  -3  12 479.381 455.181  20
  -1  -3 -12 304.498 306.740  11
   1   3  13 61421.4 4151.31  14
  -1  -3 -13 72322.1 4396.51  11
   1   3  13 75343.5 4891.18  20
   1  -3  13 80914.6 4686.94  20
  -1  -3 -13 70056.7 4829.06   8
  -1   3 -13 64690.0 4776.72   8
   1  -3  14 2408.31 801.307  12
  -1  -3 -14 4043.37 1102.17   8
  -1   3 -14 1464.46 702.504   8
  -1  -3 -14 2068.74 657.396  11
   1  -3  14 2741.68 787.401  20
   1   3  14 3401.03 946.778  20
  -1  -3 -15 54526.8 2769.70  40
  -1   3 -15 52111.9 2657.68  39
   1  -3  15 53225.1 3874.25  20
   1   3  15 52283.2 4185.45  20
  -1   3 -15 56788.1 4455.56   8
  -1  -3 -15 55317.9 4399.75   8
   1   3  15 56100.1 2683.64  30
   1   3  15 43484.1 3477.39  14
  -1  -3 -15 57143.9 3871.61  11
   1  -3  15 53509.3 4172.38  12
   1   3  16 1567.93 345.243  30
  -1  -3 -16 1372.75 379.038  40
  -1   3 -16 1203.03 313.969  39
   1  -3  16 686.311 565.624  12
  -1   3 -16 531.185 464.881   8
  -1  -3 -16 1550.86 737.193   8
   1   3  16 956.074 681.863  20
   1  -3  16 385.763 390.433  20
   1   3  17 67082.1 3137.79  30
  -1  -3 -17 65300.6 3179.72  40
  -1   3 -17 64668.0 3083.15  39
   1   3  18 44561.6 2269.98  30
  -1  -3 -18 44114.6 2288.04  40
  -1   3 -18 42372.8 2190.02  39
   1   3  19 23929.4 1404.75  30
  -1  -3 -19 22588.3 1402.92  40
  -1   3 -19 21672.9 1317.74  39
  -1  -3 -19 23308.0 1403.39  24
   1   3  20 10728.2 837.826  30
   1  -3  20 12584.2 921.147  21
   1   3  20 11871.8 922.097  21
  -1  -3 -20 12007.5 879.224  24
  -1  -3 -20 12609.9 892.411  40
   1  -3  21 26738.8 1483.50  21
   1   3  21 29848.5 1540.68  21
  -1  -3 -21 27577.3 1458.39  24
  -1  -3 -21 28639.0 1479.17  40
  -1   3 -21 30799.8 1524.08  40
   1   3  22 1779.07 266.826  21
   1  -3  22 1889.24 266.652  21
  -1  -3 -22 1593.97 246.699  24
  -1   3 -22 1535.16 263.710  40
  -1  -3 -22 1870.31 265.337  40
  -1  -4  22 8848.32 592.259  21
   1   4 -22 11320.2 693.997  40
  -1   4  21 4056.83 438.525  30
  -1  -4  21 3356.54 400.541  21
  -1   4  21 3377.57 422.887  21
  -1   4  20 57873.0 2616.87  30
  -1  -4  20 53966.5 2593.14  34
  -1   4  20 57468.5 2648.08  21
  -1  -4  20 53165.2 2575.00  21
   1   4 -20 55867.4 2567.71  25
  -1  -4  19-48.7834 235.599  21
  -1   4  19-51.5068 231.962  21
   1   4 -19 135.681 193.238  25
   1  -4 -19 455.881 239.252  24
  -1   4  19 195.826 209.168  30
  -1  -4  19 156.823 166.484  34
   1   4 -18 41575.5 2133.46  25
   1  -4 -18 40518.8 2129.94  40
  -1   4  18 42884.9 2243.08  21
  -1  -4  18 40028.8 2177.75  21
  -1   4  18 40609.7 2158.74  30
  -1  -4  17 33682.3 1914.83  21
  -1   4  17 31780.6 1914.52  21
  -1   4  17 34289.5 1904.15  30
   1   4 -17 33089.0 1846.66  25
   1  -4 -16 48515.0 4156.81   8
  -1   4  16 60497.2 2628.28  45
  -1  -4  16 53941.6 4268.85  12
   1  -4 -16 55029.4 3952.87  11
  -1   4  16 42092.3 3553.51  14
  -1   4  16 52695.8 4260.07  20
  -1   4  16 53612.2 2727.06  30
   1   4 -16 55155.8 2696.67  25
   1  -4 -15 27459.8 2952.24   8
  -1   4  15 35230.1 1785.89  45
  -1   4  15 32454.5 1869.32  30
   1   4 -15 32964.8 1834.86  25
  -1   4  15 33089.0 3232.12  20
  -1  -4  15 26510.5 2870.55  12
  -1   4  15 30073.0 2824.47  14
   1  -4 -15 30803.6 2807.78  11
   1   4 -14 45289.4 3739.87   8
   1  -4 -14 45620.7 3735.22   8
   1   4 -14 44070.1 2256.77  25
   1  -4 -14 48805.0 3549.56  11
  -1  -4  14 43133.0 3690.60  12
  -1   4  14 39781.8 3257.26  14
  -1   4  14 42756.6 2282.19  30
  -1   4  14 44723.9 3755.29  20
  -1  -4  13 10782.4 1672.34  12
  -1   4  13 10249.0 1471.36  14
  -1   4  13 9957.48 1640.12  20
  -1  -4  12 195808. 9861.17  12
  -1   4  12 197744. 9849.00  20
  -1   4  12 198858. 9397.97  14
  -1  -4  11 58146.3 4055.23  12
  -1   4  11 53138.3 3897.74  20
  -1   4  11 52092.5 3558.19  14
  -1  -4  10 112255. 6276.79  12
  -1   4  10 111764. 6202.60  20
  -1  -4  10 116662. 5537.17  16
  -1   4  10 109660. 5862.70  14
  -1  -4   9 26992.9 2512.03  12
  -1   4   9 32014.1 2441.37  14
  -1  -4   9 33543.4 2264.66  16
  -1   4   9 32242.6 2623.08  20
  -1   4   8 117600. 5781.81  14
  -1  -4   8 113132. 5521.92  16
  -1   4   8 116916. 5988.11  20
   1  -4  -7 4166.23 725.593   4
  -1   4   7 3069.86 534.908  10
  -1  -4   7 4571.37 718.433  16
  -1   4   7 3084.04 681.794  20
  -1   4   7 3240.11 645.082  14
  -1  -4   7 3890.26 814.406  12
  -1  -4   6 50128.9 3245.02  12
   1  -4  -6 49850.0 2977.15   4
  -1   4   6 60143.4 3084.61   3
  -1   4   6 54333.0 2844.94   6
  -1   4   6 56613.1 3068.16  14
  -1  -4   6 49316.0 2980.42  16
  -1   4   6 53001.5 3128.74  20
  -1  -4   5 445.456 238.129  16
   1  -4  -5 419.890 254.411   4
  -1   4   5 674.769 254.955   6
  -1  -4   5 332.935 274.402  12
  -1   4   5 796.015 296.002  20
  -1  -4   4 84.0538 119.921  16
  -1   4   4 570.193 185.449  15
   1  -4  -4 52.3225 105.628  16
  -1  -4   4 262.918 233.592   5
   1  -4  -4 462.853 219.823   4
  -1  -4   4 197.869 222.876  12
  -1   4   4 450.413 250.805  20
   1  -4  -3 2418.43 405.260  16
  -1   4   3 2768.34 456.942  20
  -1  -4   3 1498.56 424.749  12
  -1   4   3 2369.01 435.852  14
   1  -4  -3 2689.94 492.822   4
  -1  -4   3 2278.69 468.956   5
  -1   4   3 1850.57 402.608   4
  -1   4   3 2275.90 287.832   1
   1   4  -3 3532.87 610.864   4
  -1  -4   3 1925.30 263.532   1
  -1   4   3 3086.02 472.909   5
  -1   4   2 10327.7 888.627  14
  -1  -4   2 10913.9 1030.06  12
  -1  -4   2 10507.8 990.440  16
   1  -4  -2 7397.39 781.791  16
   1   4  -2 9370.10 966.058   4
  -1  -4   2 10270.4 975.631   5
   1  -4  -2 8221.95 886.352   4
   1  -4  -2 9544.00 551.804   2
   1   4  -2 9331.78 516.693   2
  -1   4   2 10680.1 954.621   4
  -1   4   2 10045.5 825.263   5
  -1  -4   1 931.349 290.886  16
   1  -4  -1 642.753 253.344  16
  -1  -4   1 1059.00 303.837  12
   1  -4  -1 992.041 245.318  12
  -1   4   1 1251.20 307.191  14
   1  -4  -1 1421.71 380.532   4
  -1  -4   1 1051.19 333.011   5
  -1   4   1 951.364 252.545   5
   1   4  -1 909.792 280.042   5
  -1   4   1 1409.26 346.507   4
   1   4  -1 1162.57 325.068   4
  -1  -4   1 845.006 202.585  11
  -1  -4   0 8902.61 730.353  11
  -1   4   0 8008.80 755.732  14
   1   4   0 8999.52 831.533  14
   1  -4   0 7324.53 747.151  12
  -1  -4   0 7575.32 807.901  12
  -1  -4   0 8951.38 876.238  16
  -1   4   0 9253.15 912.037   4
  -1   4   0 11165.2 802.175   5
   1   4   0 8836.71 872.575   5
   1   4   0 8911.08 848.565   4
  -1   4  -1 3751.00 499.577  14
  -1  -4  -1 5447.92 585.345  11
   1   4   1 3249.78 501.593  14
   1  -4   1 4622.22 615.475  12
  -1  -4  -1 4443.17 598.617  16
   1  -4   1 3884.65 504.363   5
  -1   4  -1 4567.87 653.899   4
   1   4   1 3698.80 514.732   4
   1   4   1 5185.42 679.726   5
  -1  -4  -2 100092. 4417.56  11
   1  -4   2 93182.0 4605.01  12
   1   4   2 106071. 4360.97   4
  -1  -4  -2 96051.3 3928.83   2
   1   4   2 102781. 4647.25   5
   1  -4   2 104191. 4419.85   5
  -1   4  -2 97467.0 3918.62   2
  -1   4  -2 97910.6 4657.12   4
   1   4   2 101639. 4464.52  14
  -1  -4  -2 96940.6 4464.37  16
  -1   4  -2 96380.6 4333.94  14
   1  -4   3 35910.0 2181.94   5
   1   4   3 40641.9 2106.33   4
  -1   4  -3 39676.6 2469.83   4
   1   4   3 36740.2 2373.48   5
  -1  -4  -3 42640.4 2260.46  16
   1   4   3 43669.8 2322.40  14
   1   4   3 45227.4 2251.87  20
  -1  -4  -3 43380.3 2329.55  11
  -1  -4  -4 154185. 7146.32  17
   1   4   4 182374. 7537.79  14
  -1  -4  -4 181096. 7391.41  16
   1  -4   4 187163. 7423.33  20
  -1  -4  -4 175126. 7257.13   8
   1   4   4 188510. 7599.06  20
  -1  -4  -4 175682. 7266.73   4
   1  -4   4 177054. 7581.50   5
  -1   4  -4 186241. 7542.66   3
  -1  -4  -4 182365. 7624.06  11
  -1  -4  -5 133812. 5914.60  16
   1   4   5 137301. 6126.16  14
   1   4   5 143597. 6335.90  20
   1  -4   5 135571. 6318.12   5
  -1  -4  -5 134571. 5801.85   4
  -1   4  -5 140609. 6205.27   3
  -1  -4  -5 136721. 6002.21   8
   1  -4   5 144874. 6081.03  20
   1   4   6 437065. 16751.5  14
   1  -4   6 442591. 16673.1  20
   1   4   6 417308. 17011.1  20
  -1  -4  -6 399594. 16207.7   4
  -1  -4  -6 407623. 16650.7   8
  -1  -4  -7 3904.97 718.289  11
   1   4   7 5456.01 815.744  14
  -1   4  -7 4396.52 758.230   8
  -1  -4  -7 4384.60 761.772   8
   1   4   7 3591.68 784.723  20
   1  -4   7 3629.69 656.312  20
   1  -4   8 296033. 12521.6  20
  -1   4  -8 304137. 12816.0   8
  -1  -4  -8 307067. 12793.5   8
   1   4   8 267915. 12845.2  20
   1   4   8 309350. 12666.8  14
  -1  -4  -8 311084. 12757.6  11
   1  -4   9 17714.8 1683.31  20
  -1  -4  -9 16329.4 1788.56   8
  -1   4  -9 18292.3 1866.38   8
   1   4   9 16466.1 1860.05  20
   1   4   9 14501.8 1605.50  14
  -1  -4  -9 19667.3 1812.63  11
   1  -4  10 92693.6 4952.74  20
  -1   4 -10 92567.3 5332.13   8
  -1  -4 -10 97162.2 5326.28   8
   1   4  10 85761.5 5297.12  20
   1   4  10 89490.8 4993.39  14
  -1  -4 -10 84814.3 4957.41  11
   1  -4  11 39068.2 2886.40  20
  -1   4 -11 40644.8 3298.34   8
  -1  -4 -11 37396.4 3137.15   8
   1   4  11 35844.8 3112.51  20
   1   4  11 32938.6 2744.14  14
  -1  -4 -11 42447.2 3034.06  11
   1  -4  12 53782.4 3618.84  20
  -1   4 -12 57684.4 4157.31   8
  -1  -4 -12 55196.2 4046.78   8
   1   4  12 58769.6 4197.02  20
   1   4  12 44336.6 3467.55  14
   1  -4  12 47656.0 3924.19  12
  -1  -4 -12 59933.7 3841.24  11
   1  -4  13 917.052 516.190  12
   1   4  13-171.683 299.418  14
   1   4  13 1382.65 613.906  20
  -1  -4 -13-181.268 258.123  11
  -1   4 -13-229.267 565.468   8
  -1  -4 -13 444.596 592.210   8
  -1   4 -14 67873.3 4936.17   8
  -1  -4 -14 62615.0 4743.05   8
   1   4  14 75356.6 5062.61  20
  -1   4 -14 67339.9 3134.95  25
  -1   4 -14 66584.9 3225.80  23
   1  -4  14 62649.6 4733.80  12
  -1  -4 -14 64021.0 4410.85  11
   1   4  14 57448.8 4208.15  14
  -1  -4 -14 69478.5 3355.63  40
   1   4  14 71011.1 3238.34  30
   1   4  15 344.773 200.670  30
  -1   4 -15 312.861 196.695  25
  -1  -4 -15 199.334 284.018  40
   1  -4  15-242.676 244.549  12
   1   4  15 354.288 356.871  14
  -1  -4 -15 740.026 496.856   8
   1   4  15 244.441 426.423  20
   1   4  16 86455.5 5898.94  20
  -1   4 -16 96524.1 4254.94  39
  -1  -4 -16 95247.4 4332.68  40
  -1  -4 -16 103432. 4372.25  24
  -1   4 -16 89043.2 4150.82  25
   1   4  16 93425.6 4232.67  30
  -1   4 -17 1213.65 325.490  39
  -1  -4 -17 1422.09 364.967  40
  -1   4 -17 805.209 270.907  25
  -1  -4 -17 995.523 335.785  24
   1   4  17 1362.73 291.842  45
   1   4  17 716.381 268.896  30
  -1   4 -18 660.735 266.390  39
  -1  -4 -18 478.015 258.338  40
   1   4  18 1392.48 313.109  30
  -1  -4 -18 799.725 319.098  24
   1   4  18 1000.77 253.613  45
   1  -4  19 2233.34 375.890  21
   1   4  19 2465.88 409.153  21
  -1  -4 -19 2570.66 405.665  40
  -1   4 -19 2527.11 381.624  39
   1   4  19 2762.57 412.072  30
   1   4  19 2397.36 326.182  45
  -1  -4 -19 2748.92 427.170  24
   1  -4  20 899.713 220.741  21
   1   4  20 722.713 222.070  21
  -1  -4 -20 112.681 182.153  40
  -1   4 -20 480.171 216.874  39
   1   4  20 783.476 240.519  30
  -1  -4 -20 777.254 235.387  24
   1  -4  20 82.6846 182.228  34
   1   4  21 518.410 172.569  21
   1  -4  21 617.042 175.670  21
   1   4  21 915.762 209.822  30
   1  -4  21 609.873 190.728  34
  -1  -4 -21 702.279 216.494  24
  -1  -4 -21 549.478 190.175  40
   1  -5 -21 4147.23 440.156  24
  -1   5  21 3950.18 413.459  30
  -1  -5  21 4514.78 422.695  34
   1   5 -20 24157.8 1305.17  25
   1  -5 -20 25592.9 1371.58  24
  -1   5  20 23134.5 1319.32  30
  -1  -5  20 21923.5 1318.07  34
   1  -5 -19 2901.96 454.810  24
   1   5 -19 2974.18 408.158  25
  -1   5  19 2583.09 403.503  30
  -1  -5  19 3479.71 499.034  34
  -1   5  18 2462.55 337.077  45
  -1  -5  18 2042.93 423.260  34
   1  -5 -18 1596.18 372.171  24
   1   5 -18 2368.33 392.800  25
  -1   5  18 2307.29 403.187  30
  -1   5  17 1783.50 309.030  45
   1   5 -17 2465.40 406.551  25
   1  -5 -17 1780.41 420.436  24
  -1   5  17 1604.19 362.305  30
   1  -5 -16 10928.5 1031.29  24
   1   5 -16 11984.2 956.644  25
  -1   5  16 13264.0 936.866  45
  -1   5  16 11950.8 1008.45  30
  -1  -5  15 16508.3 2247.69  12
   1  -5 -15 20586.4 2299.33  11
  -1   5  15 16149.2 2011.25  14
  -1   5  15 19884.4 1244.00  45
   1   5 -15 18066.3 1260.24  25
  -1   5  15 21245.9 2555.47  20
  -1   5  15 19065.3 1336.10  30
   1  -5 -14 1809.66 703.027  11
   1   5 -14 1049.28 303.198  23
  -1   5  14 1155.85 515.492  14
  -1  -5  14 999.386 618.131  12
  -1   5  14 1408.58 311.910  45
  -1   5  14 1268.28 627.497  20
  -1   5  14 1035.75 333.907  30
  -1  -5  14 2004.41 379.195  43
  -1  -5  13 243.949 347.482  12
  -1   5  13 189.221 330.113  14
   1  -5 -13 194.132 195.654  11
  -1   5  13 490.560 494.021  20
  -1   5  12 2322.64 816.147  20
  -1   5  12 2368.68 784.621  14
  -1  -5  12 3772.66 1039.60  12
  -1   5  11 12992.8 1648.66  14
  -1   5  11 11025.1 1686.99  20
  -1  -5  11 11483.2 1767.05  12
  -1   5  10 52257.7 3484.99  14
  -1  -5  10 49136.1 3141.50  16
  -1   5   9 12419.9 1550.97  14
  -1  -5   9 15838.8 1606.44  16
  -1   5   9 16436.4 1897.85  20
  -1  -5   8 213630. 10425.6  12
  -1   5   8 246645. 10126.3  14
  -1   5   8 211493. 9411.09  10
  -1  -5   8 215390. 9766.74  16
  -1   5   8 224146. 10194.4  20
  -1  -5   7 18850.8 1977.63  12
  -1  -5   7 15703.6 1607.77  16
  -1   5   7 18898.1 1780.62  20
  -1   5   7 17274.2 1645.78  14
  -1   5   6 129524. 6084.01  20
  -1  -5   6 122108. 6065.71  16
  -1  -5   6 123936. 6429.56  12
  -1   5   5 285.712 254.143   5
  -1  -5   5 226.560 228.600  16
  -1   5   5 691.255 314.780  20
  -1  -5   5 675.322 360.117  12
  -1  -5   4 209798. 9374.54  12
  -1   5   4 218614. 9007.93  14
  -1   5   4 206137. 8871.39   5
  -1  -5   4 207197. 9174.26  16
   1  -5  -4 198313. 8707.74  16
  -1   5   4 229164. 9010.14  20
  -1   5   3 13142.3 1177.30  14
  -1   5   3 13191.3 1130.16   5
  -1  -5   3 11900.4 1301.47  12
   1  -5  -3 12254.9 1110.77  16
  -1   5   2 162488. 6680.28  14
   1   5  -2 156920. 6691.68  14
   1  -5  -2 147167. 6645.91  16
  -1  -5   2 140053. 6804.65  16
  -1  -5   2 148978. 6883.47  12
  -1  -5   2 153072. 6831.42   5
  -1   5   2 155096. 6504.72   5
  -1  -5   1 184.270 113.721  11
   1  -5  -1 85.5335 172.314  16
  -1  -5   1 278.528 229.038  16
  -1  -5   1 153.654 126.414  19
   1   5  -1-82.9922 264.300   5
  -1   5   1 60.7535 252.269   5
   1   5  -1 88.4244 178.134   4
   1  -5  -1 950.944 299.447  12
  -1  -5   1 89.5219 201.616  12
  -1   5   1 357.799 203.855  14
   1   5   0 47903.0 2742.22   4
  -1   5   0 53989.7 2596.90   5
   1   5   0 47825.1 2772.75   5
  -1   5   0 53700.4 2696.50  14
  -1  -5   0 49184.9 2473.89  11
   1  -5   0 46185.9 2352.16  11
   1  -5   0 50615.4 2704.36  12
  -1  -5   0 52167.4 2810.43  12
   1  -5   0 48145.3 2826.14  16
  -1  -5   0 44797.7 2756.15  16
   1   5   1 11981.8 1108.23   4
   1   5   1 10824.4 1135.03   5
   1  -5   1 11503.7 1146.56  12
  -1  -5  -1 11462.6 994.744  11
  -1  -5  -1 13047.0 1189.05  16
   1   5   1 12238.0 1116.58  14
  -1   5  -1 15150.7 1161.85  14
   1   5   2 10774.6 1041.81  14
  -1  -5  -2 9209.09 1002.70  16
  -1   5  -2 11185.9 996.474  14
  -1  -5  -2 10290.1 971.670  11
   1  -5   2 6895.07 943.539  12
   1   5   2 11300.3 1019.28   4
   1   5   2 11248.6 1153.55   5
   1  -5   2 9460.15 943.909   5
  -1  -5  -3 20406.7 1550.02  16
  -1   5  -3 18803.1 1471.36  14
   1   5   3 21177.6 1601.78  14
   1  -5   3 22679.4 1613.67   5
   1  -5   3 22263.5 1828.45  12
  -1  -5  -3 23140.7 1624.33  11
   1  -5   4 117115. 5743.11  12
  -1  -5  -4 118732. 5392.68  11
   1   5   4 117770. 5200.78  20
   1  -5   4 106390. 5266.09   5
  -1  -5  -4 104593. 4956.22  17
  -1   5  -4 110145. 5165.47  14
  -1  -5  -4 116267. 5191.92  16
   1   5   4 116549. 5341.61  14
   1  -5   4 111593. 5031.78  20
   1   5   5 8509.86 1024.90  20
   1  -5   5 9293.81 1301.72  12
  -1  -5  -5 9078.31 1086.83  11
   1  -5   5 8615.27 937.784  20
  -1  -5  -5 9942.72 993.920  16
   1   5   5 11099.3 1161.63  14
  -1  -5  -6 1417.17 449.189  11
   1  -5   6 2084.74 648.832  12
   1   5   6 851.627 360.818  14
   1  -5   6 2339.71 497.426  20
   1   5   7 10126.6 1203.60  14
   1  -5   7 8546.66 1388.26  12
   1   5   7 10029.9 1324.90  20
   1  -5   8 5862.17 1174.52  12
   1   5   8 6767.33 1166.82  20
   1   5   8 7641.07 1098.66  14
  -1  -5  -9 6985.38 1141.97  11
   1   5   9 5765.78 1016.44  14
   1  -5   9 6094.92 1257.29  12
   1   5   9 7547.84 1266.63  20
   1   5  10 32452.2 2935.60  20
   1  -5  10 30025.2 2507.98  16
   1   5  10 29642.7 2621.18  14
   1  -5  10 34169.8 3200.43  12
  -1  -5 -10 38326.5 2878.90  11
   1   5  11 880.267 497.458  20
   1  -5  11 1040.29 451.095  16
  -1  -5 -11 1794.39 652.949  11
   1   5  11 1384.06 524.479  14
  -1  -5 -12 40011.4 3168.90  11
   1   5  12 34001.4 3248.10  20
   1   5  12 34863.9 2958.19  14
  -1  -5 -13 3373.19 881.246  11
  -1  -5 -13 4190.60 621.629  40
  -1   5 -13 3664.52 556.207  23
  -1   5 -13 3297.38 470.817  25
   1   5  13 3179.45 873.440  14
   1  -5  13 3537.46 1026.57  12
   1   5  13 3627.68 530.994  30
   1   5  13 5636.50 1265.42  20
   1   5  14 43819.1 3834.87  20
   1   5  14 45218.6 2340.33  30
  -1   5 -14 44586.2 2244.25  25
  -1   5 -14 43026.0 2357.85  23
   1  -5  14 38534.8 3679.48  12
  -1  -5 -14 43480.1 3509.54  11
   1   5  14 37727.8 3257.36  14
  -1  -5 -14 43197.4 2423.38  40
  -1  -5 -15 6694.24 1263.58  11
  -1   5 -15 6613.67 667.938  25
   1   5  15 3712.91 944.230  14
   1  -5  15 5118.54 1283.25  12
  -1  -5 -15 6410.43 768.434  40
   1   5  15 4989.53 1200.50  20
   1   5  15 7106.22 704.739  45
   1   5  15 6686.95 722.229  30
  -1   5 -16 51282.0 2632.82  25
   1   5  16 54200.0 2732.34  30
   1   5  16 61627.1 2723.49  45
  -1  -5 -16 52766.2 2785.08  40
  -1   5 -17 287.930 210.648  25
   1   5  17 45.0892 150.614  45
   1   5  17-53.6819 187.274  30
  -1  -5 -17 171.321 237.108  40
  -1   5 -17 364.361 240.201  39
  -1   5 -18 130105. 5676.19  25
  -1  -5 -18 141207. 5820.52  24
   1   5  18 138541. 5771.41  30
  -1  -5 -18 134385. 5762.97  40
  -1   5 -18 140640. 5733.84  39
   1   5  18 144619. 5661.42  45
  -1   5 -19 1109.55 268.847  39
  -1  -5 -19 654.173 253.492  40
  -1  -5 -19 1138.80 311.219  24
  -1   5 -19 1212.77 280.591  25
   1   5  19 1130.54 235.676  45
   1   5  19 1222.40 284.273  30
  -1  -5 -20 120973. 4834.04  40
  -1   5 -20 117040. 4764.66  39
   1  -5  20 112832. 4882.73  34
  -1  -5 -20 124220. 4890.97  24
   1   5  20 118695. 4702.53  45
   1   5  20 117573. 4852.30  30
   1  -5  21 3194.63 354.588  34
   1   5  21 3677.68 367.234  30
  -1  -5 -21 3418.52 366.116  24
  -1  -5 -21 3631.62 345.599  40
  -1   5 -21 3055.41 355.629  40
  -1  -6  20-144.097 261.591  34
   1   6 -20 269.115 167.669  25
   1  -6 -20 206.552 189.888  24
  -1   6  20 198.401 141.300  30
   1  -6 -19 41248.1 1946.63  24
  -1  -6  19 34207.4 1893.94  34
  -1   6  19 36615.3 1702.07  45
  -1   6  19 36229.8 1864.41  30
   1  -6 -18 18067.0 1222.25  24
  -1  -6  18 17650.3 1249.05  34
  -1   6  18 18352.3 1059.94  45
  -1   6  18 17315.1 1166.71  30
   1  -6 -17 15852.8 1204.50  24
  -1  -6  17 15991.5 1235.26  34
  -1   6  17 17433.2 1070.95  45
  -1   6  17 15906.5 1154.01  30
   1  -6 -16 7061.82 805.430  24
  -1  -6  16 6144.95 760.750  34
  -1   6  16 7301.83 681.868  45
  -1   6  16 8173.16 793.415  30
  -1   6  15 60588.1 2746.46  45
   1   6 -15 54409.8 2780.82  23
   1  -6 -15 54189.1 2913.71  24
  -1   6  15 53735.7 2804.94  30
  -1   6  14 703.840 303.648  30
   1  -6 -14 1512.95 653.561  11
   1   6 -14 788.490 287.989  23
   1  -6 -14 1107.60 401.487  24
  -1  -6  14-266.270 380.325  12
  -1   6  14 1218.36 579.072  14
  -1  -6  14 1006.84 293.657  43
  -1   6  14 1019.49 277.086  45
  -1   6  14 524.590 458.410  20
  -1   6  13 93514.7 5658.49  14
   1  -6 -13 88947.3 4322.06  24
   1   6 -13 87934.0 4134.72  23
  -1   6  13 87200.4 4167.74  30
  -1  -6  13 95693.1 6243.68  12
  -1   6  13 81367.3 5853.11  20
  -1   6  13 100813. 4170.78  45
  -1  -6  13 90590.9 4156.87  43
  -1   6  12 13647.0 2026.70  20
  -1  -6  12 15007.7 2174.34  12
   1  -6 -12 18514.9 2132.54  11
  -1   6  12 12987.5 1804.06  14
  -1  -6  11 65956.3 4075.07  16
  -1   6  11 60942.4 4584.30  20
  -1   6  11 63039.5 4349.12  14
  -1   6  10 30746.0 2950.13  20
  -1  -6  10 31086.0 2604.11  16
  -1  -6  10 33737.9 3217.44  12
  -1   6  10 32205.9 2829.03  14
  -1   6   9 94535.0 5656.18  20
  -1  -6   9 88976.7 5866.84  12
  -1  -6   9 96525.8 5341.58  16
  -1   6   9 100238. 5542.62  14
  -1   6   8 59837.8 3649.94  10
  -1   6   8 73700.1 4229.37  14
  -1   6   8 59746.0 4051.02  20
  -1  -6   8 65342.2 4511.21  12
  -1  -6   8 66424.3 4082.53  16
  -1   6   7 38864.0 2824.89  20
  -1  -6   7 37392.3 2849.57  16
  -1  -6   7 35743.9 3087.70  12
  -1   6   6 1259.63 463.292  20
  -1  -6   6 3198.14 823.186  12
  -1  -6   6 2945.75 715.111  16
  -1   6   5 55098.0 3233.14  20
  -1  -6   5 59942.0 3800.31  12
  -1  -6   5 48044.2 3363.18  16
  -1   6   5 55786.5 3318.39  14
  -1  -6   4 16018.3 1703.77  12
   1   6  -4 13532.5 1395.31  14
  -1   6   4 13664.1 1397.73  14
   1  -6  -4 14186.9 1320.89  16
  -1  -6   3 16340.2 1648.04  12
   1  -6  -3 15730.1 1420.79  16
  -1  -6   3 14593.9 1554.45  16
  -1   6   3 14909.3 1404.36  14
   1   6  -3 16954.7 1495.08  14
  -1  -6   2 28659.5 2154.39  12
   1  -6  -2 25681.4 1784.19  11
   1  -6  -2 24653.4 1915.28  16
  -1  -6   2 26935.9 2115.97  16
  -1   6   2 26739.2 1924.86  14
   1   6  -2 26310.5 1936.80  14
  -1  -6   1 14945.3 1435.82  12
   1  -6  -1 12048.9 1064.23  11
   1  -6  -1 12180.9 1303.88  16
  -1  -6   1 12798.8 1367.66  16
   1   6  -1 13756.9 1316.36  14
  -1   6   1 13931.8 1290.70  14
  -1  -6   0 28012.3 2088.16  16
   1  -6   0 26759.3 2087.62  16
  -1  -6   0 27230.5 1717.89  11
  -1   6   0 28189.8 1932.04  14
   1  -6   1 21107.8 1726.30  12
   1  -6   1 18539.8 1773.34  16
  -1  -6  -1 21518.8 1548.70  11
  -1   6  -1 22727.4 1678.43  14
  -1  -6  -1 23917.0 1834.85  16
   1   6   2 3572.18 698.923  14
  -1   6  -2 5220.21 752.235  14
   1  -6   2 4930.66 807.830  12
  -1  -6  -2 4318.05 663.092  11
   1  -6   2 3793.86 772.279  16
  -1  -6  -2 3528.03 654.000  16
   1  -6   3 26897.0 2323.08  16
  -1   6  -3 33843.9 2191.03  14
  -1  -6  -3 29245.4 2108.98  16
   1   6   3 33364.8 2263.25  14
  -1  -6  -3 34126.9 2208.05  11
   1  -6   3 30240.3 2383.74  12
  -1   6  -4 46251.8 2797.60  14
   1   6   4 50384.0 2993.19  14
  -1  -6  -4 42819.3 2722.55  16
  -1  -6  -4 48536.2 2947.63  11
   1  -6   4 46527.1 3232.38  12
   1  -6   5 63831.8 4134.98  16
   1   6   5 75290.4 4004.94  14
  -1   6  -5 74229.0 3841.45  14
  -1  -6  -5 65966.9 3619.57  16
   1  -6   5 59874.2 4196.56  12
  -1  -6  -5 73113.1 4002.07  11
   1  -6   6 47667.4 3436.10  16
   1   6   6 48258.1 3210.25  14
  -1   6  -6 53585.5 3183.19  14
   1  -6   6 50412.0 3732.84  12
  -1  -6  -6 54853.5 3422.29  11
   1  -6   7 76166.2 4858.93  16
   1   6   7 88589.2 4806.32  14
   1  -6   7 81135.4 5342.23  12
   1   6   8 57654.7 3633.56  14
   1  -6   8 53953.2 3670.20  16
   1  -6   8 44687.3 3884.16  12
  -1  -6  -8 55181.2 3667.42  11
   1   6   8 46313.6 3530.03  20
   1   6   9 104544. 5607.88  14
   1   6   9 87865.7 5596.97  20
   1  -6   9 95221.0 6163.57  12
   1  -6   9 99409.7 5571.16  16
   1   6  10 4095.23 1041.93  20
   1   6  10 7823.48 1301.51  14
   1  -6  10 6208.72 1396.16  12
   1  -6  10 6869.05 1168.31  16
   1   6  11 5571.44 1241.42  20
  -1  -6 -11 7629.99 1335.17  11
   1   6  11 7298.78 1336.59  14
   1  -6  11 6966.31 1499.81  12
   1  -6  11 7384.62 1225.23  16
   1   6  12 1640.32 363.110  45
  -1   6 -12 920.003 257.297  28
   1   6  12 895.914 277.182  30
   1   6  12 198.478 447.857  14
   1  -6  12 818.682 550.356  12
   1  -6  12 957.462 296.668  43
   1   6  12 1714.10 698.014  20
  -1   6 -12 562.321 232.091  25
  -1  -6 -12 496.751 328.782  24
  -1   6 -12 718.722 264.535  23
  -1  -6 -12 1466.32 597.309  11
  -1  -6 -12 664.194 289.316  40
   1   6  13 36228.0 2024.95  30
  -1  -6 -13 31406.7 2070.24  40
   1   6  13 28225.6 3101.69  20
  -1   6 -13 34718.1 1913.72  25
  -1   6 -13 36068.2 2047.99  23
  -1  -6 -13 30938.1 2043.65  24
  -1  -6 -13 33521.9 3137.85  11
   1  -6  13 38240.7 2034.39  43
   1   6  13 41736.3 2101.99  45
   1   6  13 37304.2 3178.27  14
   1   6  14 1887.54 397.909  30
  -1  -6 -14 3435.46 946.617  11
  -1   6 -14 2350.46 410.379  25
  -1   6 -14 2081.74 430.703  23
  -1  -6 -14 2479.63 512.272  24
   1  -6  14 3435.86 507.277  43
   1   6  14 2039.96 403.694  45
   1  -6  14 2724.36 993.094  12
   1   6  14 2572.53 802.008  14
   1   6  14 3278.77 987.614  20
  -1  -6 -14 2733.81 529.951  40
   1   6  15 17295.5 1235.69  30
  -1   6 -15 16776.9 1160.58  25
  -1   6 -15 15784.0 1223.59  23
  -1  -6 -15 17615.4 1327.51  24
  -1  -6 -15 14963.4 1268.86  40
   1   6  15 18834.4 1235.13  45
   1   6  16 9634.12 842.737  30
  -1  -6 -16 8232.54 844.738  40
  -1   6 -16 8530.34 773.677  25
   1   6  16 9557.50 807.677  45
   1   6  17 86.3685 173.946  45
  -1  -6 -17-52.7322 218.935  40
  -1   6 -17 49.1502 191.687  39
   1   6  17 200.204 195.200  30
  -1   6 -17 44.5545 167.876  25
   1   6  18 71.9736 130.680  45
  -1   6 -18 39.2053 157.931  25
   1   6  18 130.445 185.774  30
  -1  -6 -18 87.1613 210.469  40
  -1   6 -18 81.2820 191.962  39
   1  -6  19 347.975 191.448  34
   1   6  19 281.623 145.303  45
  -1   6 -19 286.068 175.885  39
  -1  -6 -19 444.485 201.257  40
  -1   6 -19 851.909 226.638  25
   1   6  19 361.033 178.669  30
   1   6  20 11764.6 660.688  45
  -1   6 -20 11013.2 682.394  39
   1   6  20 12006.5 748.919  30
   1  -6  20 11511.8 786.728  34
   1  -7 -20 1218.83 254.590  24
  -1  -7  20 1142.42 188.096  32
  -1   7  20 1262.04 213.831  30
  -1  -7  20 966.911 226.747  34
  -1   7  19 33960.0 1648.41  30
   1  -7 -19 33537.9 1686.03  24
  -1   7  19 32681.9 1511.13  45
  -1  -7  19 32006.7 1693.20  34
  -1   7  18 8141.75 680.198  30
   1  -7 -18 7428.38 696.935  24
  -1   7  18 7186.03 573.258  45
  -1  -7  18 6789.60 693.314  34
  -1   7  17 27126.5 1567.86  30
   1   7 -17 26956.6 1518.00  25
   1  -7 -17 25182.1 1598.26  24
  -1   7  17 29164.2 1487.75  45
  -1  -7  17 27329.8 1663.85  34
  -1   7  16 720.902 257.004  30
   1   7 -16 484.448 245.078  25
   1  -7 -16 569.082 319.246  24
  -1   7  16 902.524 250.031  45
  -1  -7  16 516.185 284.210  34
  -1   7  15 27536.7 1677.99  30
   1   7 -15 27185.1 1648.58  23
   1  -7 -15 25037.6 1720.72  24
   1   7 -15 25289.3 1566.77  25
  -1   7  15 30056.6 1625.78  45
  -1  -7  15 26627.2 1752.69  34
  -1   7  14 17141.4 1234.94  30
  -1  -7  14 13809.7 1228.46  34
   1  -7 -14 16291.5 1307.28  24
   1   7 -14 14125.1 1096.19  25
   1   7 -14 15265.8 1164.07  23
  -1  -7  14 13409.3 1111.22  43
  -1   7  14 17935.4 1187.78  45
  -1   7  13 642.478 482.419  14
  -1  -7  13 633.922 278.637  43
   1   7 -13 475.647 239.941  23
   1  -7 -13 542.919 302.839  24
  -1   7  13 639.567 248.839  45
  -1   7  13-259.109 261.334  20
  -1   7  13 385.557 242.567  30
  -1  -7  12 34404.9 1926.01  43
  -1   7  12 37307.3 1926.69  45
  -1   7  12 30314.5 2941.89  14
  -1   7  12 26053.6 1782.47  30
  -1   7  12 25622.3 2941.38  20
   1   7 -12 33948.8 1854.89  23
   1  -7 -12 27263.6 1934.34  24
   1  -7 -12 36036.8 3189.63  11
  -1  -7  12 30891.1 3351.25  12
  -1  -7  11 8773.63 1370.14  16
   1   7 -11 8117.02 768.430  23
   1  -7 -11 5908.15 822.812  24
  -1   7  11 4613.00 1185.04  20
  -1  -7  11 9452.06 879.713  38
   1  -7 -11 8844.18 1487.44  11
  -1  -7  11 9078.28 865.659  43
  -1   7  11 8917.13 826.746  45
  -1  -7  11 9970.77 1816.17  12
  -1   7  11 8247.85 1505.35  14
  -1   7  10 5918.85 1196.56  14
  -1  -7  10 4964.81 1287.57  12
  -1   7  10 4349.98 1074.26  20
   1  -7 -10 5365.00 1154.60  11
  -1  -7  10 5868.25 1124.93  16
  -1  -7   9 61528.0 4203.15  16
  -1   7   9 64195.9 4322.37  14
  -1  -7   9 55357.5 4602.14  12
   1  -7  -9 68397.2 4448.73  11
   1  -7  -8 6231.33 1166.60  11
  -1   7   8 3820.29 801.074  10
  -1  -7   8 5003.19 1070.90  16
  -1  -7   8 6100.68 1335.54  12
  -1  -7   7 117980. 6455.06  16
   1   7  -7 112346. 6235.14  14
   1  -7  -7 122347. 6408.65  11
  -1  -7   7 118232. 6873.76  12
   1  -7  -6 4375.06 905.563  11
  -1  -7   6 4655.45 985.190  16
  -1  -7   6 5602.57 1193.68  12
  -1   7   6 5115.68 972.644  14
   1   7  -6 3594.52 834.592  14
  -1  -7   5 153686. 8213.09  16
  -1   7   5 172433. 8063.76  14
   1   7  -5 168102. 8070.12  14
   1  -7  -5 177220. 8099.69  11
  -1  -7   5 177414. 8656.21  12
   1  -7  -4 2451.80 582.254  11
   1  -7  -4 1590.03 461.580  16
  -1  -7   4 2260.67 703.111  12
  -1   7   4 919.584 401.604  14
   1   7  -4 2302.49 642.633  14
   1  -7  -3 233251. 10440.5  16
  -1  -7   3 239492. 10953.8  16
   1   7  -3 243418. 10606.4  14
  -1   7   3 242899. 10562.1  14
  -1  -7   3 248024. 10997.1  12
   1  -7  -3 243269. 10342.1  11
   1  -7  -2 635.031 260.070  11
   1  -7  -2 514.601 318.695  16
  -1  -7   2 763.103 407.672  16
  -1  -7   2 726.764 388.365  12
  -1   7   2 1785.72 495.133  14
   1   7  -2 1363.60 500.165  14
   1  -7  -1 133642. 6754.82  16
  -1  -7   1 138468. 6904.53  16
  -1   7   1 143308. 6635.92  14
   1   7  -1 134889. 6625.16  14
  -1  -7   1 146135. 6858.71  12
  -1   7   0 11803.1 1303.58  14
  -1  -7   0 14652.9 1573.82  16
   1   7   0 12125.8 1349.49  14
   1  -7   0 13657.3 1552.11  16
  -1  -7  -1 113188. 5117.34  11
   1  -7   1 103681. 5713.85  16
  -1   7  -1 104906. 5315.79  14
  -1  -7  -1 106616. 5555.24  16
  -1  -7  -2 16049.8 1437.26  11
   1  -7   2 15281.9 1751.84  16
  -1   7  -2 14115.2 1444.09  14
  -1  -7  -2 15211.2 1570.93  16
   1  -7   2 15142.6 1607.50  12
  -1  -7  -3 150472. 6817.97  11
   1  -7   3 145185. 7393.17  16
  -1  -7  -3 143911. 6876.50  16
   1   7   3 150090. 7020.37  14
  -1   7  -3 140223. 6755.64  14
   1  -7   3 138682. 7190.17  12
   1  -7   4 7305.90 1275.15  16
  -1   7  -4 7783.50 1104.73  14
  -1  -7  -4 7122.61 1011.79  16
   1  -7   4 8663.16 1350.47  12
   1   7   4 6690.71 1076.21  14
  -1  -7  -4 9140.82 1191.95  11
  -1   7  -5 75765.9 4393.03  14
   1   7   5 81680.9 4616.67  14
   1  -7   5 79907.5 5049.82  12
  -1  -7  -5 85873.6 4672.56  11
  -1  -7  -6 3501.32 795.337  11
   1  -7   6 3668.31 920.690  16
   1   7   6 3519.76 795.974  14
   1  -7   6 3517.59 973.297  12
  -1   7  -6 3167.88 718.546  14
   1  -7   7 36464.1 3115.39  16
   1   7   7 36226.6 2885.62  14
  -1   7  -7 34708.5 2717.36  14
   1  -7   7 35868.1 3363.98  12
  -1  -7  -7 37890.7 2994.04  11
   1  -7   8 16108.3 1992.13  16
  -1   7  -8 16549.3 1822.52  14
   1   7   8 19799.1 2049.88  14
  -1  -7  -8 17989.2 2035.80  11
   1  -7   8 15010.8 2181.61  12
  -1  -7  -9 201.408 351.293  11
   1  -7   9-197.974 281.954  16
   1  -7   9 281.827 491.535  12
   1   7   9 574.183 385.464  14
  -1  -7 -10 2117.35 773.163  11
   1   7  10 1627.80 714.564  14
   1  -7  10 2652.31 987.661  12
   1  -7  10 2953.51 845.237  16
  -1  -7 -11 6397.11 1286.76  11
  -1  -7 -11 4941.08 694.482  24
  -1   7 -11 4166.15 572.646  23
  -1  -7 -11 4752.81 699.525  40
   1  -7  11 4806.69 624.507  43
   1   7  11 2950.11 915.455  14
   1  -7  11 3604.15 1183.04  12
   1  -7  11 4626.59 1022.25  16
   1  -7  12 6849.46 750.306  43
   1   7  12 7277.88 770.237  45
  -1   7 -12 6232.75 662.925  25
  -1  -7 -12 6001.90 783.415  24
  -1   7 -12 6056.16 705.135  23
  -1  -7 -12 5015.58 713.195  40
   1   7  12 5747.29 1233.69  14
   1  -7  12 5671.97 1428.18  12
  -1   7 -13 11187.2 992.804  23
  -1   7 -13 10612.2 893.527  25
  -1  -7 -13 10886.7 1066.52  24
  -1  -7 -13 9103.72 977.083  40
   1   7  13 12467.8 1030.04  45
   1  -7  13 12202.5 1012.09  43
   1   7  13 11113.0 1660.40  14
   1  -7  13 13967.4 2192.57  12
  -1  -7 -13 13958.9 1914.74  11
   1   7  14 467.300 236.233  45
   1  -7  14 643.377 250.774  43
   1   7  14 468.595 229.422  30
  -1  -7 -14 556.727 289.702  40
  -1  -7 -14 288.130 316.873  24
  -1   7 -14 815.817 257.592  25
  -1   7 -14 808.210 300.976  23
  -1  -7 -15 35591.2 2142.10  40
   1   7  15 43812.2 2142.39  45
   1  -7  15 41294.7 2104.46  43
   1   7  15 38065.4 2083.99  30
  -1  -7 -15 37725.0 2209.59  24
  -1   7 -15 39175.3 2031.67  25
  -1   7 -15 37080.5 2111.09  23
  -1  -7 -16 217.849 319.866  40
   1   7  16 373.476 220.634  45
  -1   7 -16 220.891 213.492  25
  -1  -7 -16 298.879 269.296  24
   1   7  16 98.8335 172.561  30
  -1   7 -17 64868.7 2913.66  25
  -1  -7 -17 66640.8 3078.13  24
  -1   7 -17 67136.0 2986.80  39
  -1  -7 -17 64565.7 2985.13  40
   1   7  17 68563.1 2941.00  45
   1   7  17 61248.1 2923.73  30
   1  -7  17 61310.0 3077.22  34
  -1   7 -18 7746.98 625.669  25
  -1  -7 -18 8994.38 741.486  24
  -1   7 -18 8381.81 650.716  39
   1   7  18 8623.17 638.546  45
   1   7  18 7698.91 634.328  30
   1  -7  18 6846.63 681.804  34
  -1   7 -19 90916.2 3784.43  25
  -1   7 -19 93433.2 3770.84  39
   1   7  19 92726.1 3796.47  30
   1  -7  19 86733.2 3893.84  34
   1   7  19 96775.1 3757.77  45
   1  -8 -19 16510.8 963.795  24
   1   8 -19 17383.4 925.458  25
  -1   8  19 15770.4 890.200  30
  -1  -8  19 17991.7 1002.16  34
  -1   8  19 17341.3 844.104  45
   1  -8 -18 2557.05 366.249  24
   1   8 -18 2715.14 345.429  25
  -1   8  18 1886.89 298.657  30
  -1  -8  18 2254.85 364.559  34
  -1   8  18 2754.87 306.164  45
   1   8 -17 17113.1 1029.26  25
   1  -8 -17 16454.6 1105.76  24
  -1   8  17 14658.8 998.351  30
  -1  -8  17 15375.3 1097.79  34
  -1   8  17 16196.1 973.443  45
   1  -8 -16 4493.29 598.496  24
   1   8 -16 4267.44 502.182  25
  -1   8  16 4080.53 502.194  30
  -1   8  16 4956.91 517.106  45
   1   8 -15 26892.3 1518.71  25
   1   8 -15 27843.9 1581.27  23
   1  -8 -15 26749.2 1699.53  24
  -1   8  15 27712.6 1537.28  45
  -1  -8  14 11890.5 1115.84  34
  -1  -8  14 13043.0 1049.34  43
  -1   8  14 13697.3 1028.19  45
   1   8 -14 12985.2 995.534  25
   1   8 -14 13159.9 1046.72  23
   1  -8 -14 14896.9 1208.35  24
  -1  -8  13 81792.5 4118.10  34
   1   8 -13 84478.5 3851.83  25
   1   8 -13 79097.6 3873.76  23
   1  -8 -13 78572.7 4063.45  24
  -1   8  13 96033.9 3999.14  45
  -1  -8  13 93903.2 4032.54  43
  -1  -8  12 13584.9 1234.66  34
   1  -8 -12 12442.2 1195.51  24
   1   8 -12 13382.3 1073.52  23
  -1   8  12 14180.9 1124.26  45
  -1  -8  12 15260.3 1177.55  43
  -1  -8  12 14142.3 1157.67  38
   1   8 -11 20552.8 2402.52  14
  -1  -8  11 22343.9 2322.75  16
  -1   8  11 20680.3 2394.56  14
   1  -8 -11 19368.0 1547.59  24
   1   8 -11 21045.1 1382.97  23
  -1  -8  11 21959.9 1484.13  38
  -1  -8  11 18268.9 1518.28  34
   1  -8 -11 25180.6 2644.93  11
  -1  -8  11 25597.8 3063.73  12
  -1  -8  11 21094.3 1475.86  43
  -1   8  11 22746.9 1473.84  45
  -1  -8  10 29520.5 2773.10  16
   1   8 -10 28630.0 2853.38  14
  -1   8  10 29739.5 2888.15  14
   1  -8 -10 24690.5 1788.69  24
   1   8 -10 27963.6 1627.56  23
  -1  -8  10 31033.1 1792.31  38
  -1  -8  10 23943.0 1782.16  34
   1  -8 -10 32819.0 3025.37  11
  -1  -8  10 27310.2 3193.64  12
  -1  -8  10 27460.3 1758.59  43
  -1   8  10 27897.6 1717.86  45
   1  -8 -10 28074.4 1670.90  37
  -1  -8   9 52256.3 2580.55  29
   1   8  -9 53496.2 4040.45  14
   1  -8  -9 52456.9 2632.16  37
  -1  -8   9 47823.3 2764.81  34
  -1  -8   9 54622.1 2687.79  38
  -1  -8   9 50712.5 3899.61  16
  -1  -8   9 52787.2 4555.93  12
   1  -8  -9 58699.7 4215.53  11
   1  -8  -9 47096.8 2690.07  24
   1   8  -9 53947.9 2557.87  23
  -1  -8   8 3310.81 1005.96  12
   1   8  -8 3094.89 861.615  14
  -1  -8   8 2566.70 866.482  16
   1  -8  -8 1654.23 727.224  11
   1   8  -7 44787.4 3600.53  14
  -1   8   7 47304.2 3651.71  14
  -1  -8   7 52869.0 3960.36  16
   1  -8  -7 53498.9 3844.71  11
  -1  -8   7 56774.6 4389.55  12
   1   8  -6 79640.0 4822.78  14
  -1   8   6 73802.7 4668.62  14
  -1  -8   6 71676.5 4907.67  16
  -1  -8   6 69440.9 5065.58  12
   1  -8  -6 81091.6 4820.51  11
  -1   8   5 23117.2 2234.56  14
   1   8  -5 21864.4 2182.55  14
   1  -8  -5 20816.3 2068.20  11
  -1  -8   5 21288.5 2392.79  12
  -1   8   4 49897.9 3476.69  14
   1   8  -4 49538.7 3487.33  14
  -1  -8   4 48615.7 3747.44  16
   1  -8  -4 51326.9 3336.23  11
  -1  -8   4 53461.6 3883.61  12
  -1  -8   3 5015.54 1070.78  16
   1  -8  -3 2943.99 721.095  16
  -1  -8   3 2577.85 795.899  12
  -1   8   3 4513.71 891.656  14
   1   8  -3 2643.78 710.722  14
  -1  -8   2 184.296 185.693  16
   1  -8  -2 155.943 222.164  16
   1   8  -2 150.762 214.790  14
  -1   8   2 289.697 291.777  14
   1  -8  -1 5478.14 1046.90  16
  -1  -8   1 7570.23 1253.23  16
  -1   8   1 7028.78 1088.22  14
   1   8  -1 7267.78 1135.33  14
   1  -8   0 4037.17 894.893  16
  -1  -8   0 4546.66 954.538  16
  -1   8   0 3316.76 749.714  14
   1   8   0 3689.43 812.552  14
  -1  -8  -1 2416.30 691.069  16
   1  -8   1 1104.40 494.439  16
   1   8   1 1641.05 565.625  14
  -1   8  -1 2197.29 621.646  14
   1  -8   2 27206.3 2662.28  16
  -1   8  -2 31539.5 2466.31  14
  -1  -8  -2 32136.6 2558.13  16
   1  -8   3 32561.5 2956.22  16
  -1  -8  -3 31295.0 2533.55  16
  -1   8  -3 31681.6 2513.29  14
  -1  -8  -3 33519.3 2432.26  11
  -1   8  -4 8529.39 1218.20  14
   1  -8   4 6867.41 1285.50  12
  -1  -8  -4 6538.58 1070.49  16
   1  -8   4 6628.42 1305.03  16
  -1  -8  -4 10342.1 1314.93  11
   1  -8   5 65745.5 4803.57  12
  -1   8  -5 73589.1 4364.44  14
   1   8   5 71904.0 4458.38  14
  -1  -8  -5 69162.2 4311.69  11
  -1   8  -6 1610.76 564.170  14
   1  -8   6 249.417 712.178  12
   1   8   6 1801.51 630.458  14
   1  -8   6 2057.72 799.134  16
  -1  -8  -6 1240.99 507.493  11
  -1   8  -7 140442. 7439.77  14
   1   8   7 150857. 7774.36  14
  -1  -8  -7 151014. 7779.55  11
   1  -8   7 140261. 8053.32  16
   1  -8   7 159010. 8733.45  12
  -1   8  -8 915.625 272.289  23
   1   8   8 818.612 284.762  45
   1  -8   8 688.844 463.143  16
  -1  -8  -8 208.737 364.982  11
   1  -8   8 767.864 303.339  43
   1   8   8 403.319 454.793  14
   1  -8   8 882.541 662.869  12
   1  -8   9 73827.0 5107.52  16
  -1  -8  -9 73197.4 3709.67  24
  -1   8  -9 78936.6 3561.96  23
   1   8   9 71414.8 3608.96  45
   1   8   9 84207.7 5246.30  14
  -1  -8  -9 85396.8 5300.98  11
   1  -8   9 81371.7 3703.46  43
   1  -8   9 72248.6 5688.49  12
   1  -8  10 20663.8 2358.39  16
   1  -8  10 18631.2 1341.96  43
  -1  -8 -10 22839.9 2465.93  11
  -1  -8 -10 15764.3 1369.06  24
  -1   8 -10 17240.9 1244.43  23
   1   8  10 16860.3 2184.16  14
   1  -8  10 21922.0 2886.57  12
   1   8  10 16811.2 1294.79  45
   1  -8  11 5821.28 694.752  43
  -1  -8 -11 3689.13 1023.87  11
  -1   8 -11 4036.25 599.211  23
  -1  -8 -11 3479.28 650.853  24
   1   8  11 5008.84 651.895  45
   1  -8  11 3936.63 1012.55  16
   1  -8  11 2584.44 1090.02  12
   1   8  11 3363.05 943.722  14
   1  -8  12 3131.74 550.396  43
  -1  -8 -12 3284.26 599.217  24
  -1   8 -12 4156.39 532.495  25
  -1   8 -12 3880.09 563.965  23
  -1  -8 -13 26864.3 1842.80  24
  -1   8 -13 29967.7 1667.68  25
  -1   8 -13 28197.5 1759.36  23
   1  -8  13 30308.7 1780.24  43
  -1   8 -14 813.496 288.712  23
  -1   8 -14 751.163 252.522  25
  -1  -8 -14 626.892 307.667  24
   1  -8  14 1062.84 305.290  43
   1  -8  14 1259.31 374.362  34
   1   8  14 1389.80 337.634  45
   1  -8  15 10226.6 965.566  34
   1  -8  15 10139.5 858.074  43
   1   8  15 12387.2 929.841  45
  -1   8 -15 12698.2 894.418  25
  -1  -8 -15 12266.4 1033.96  24
  -1   8 -15 10757.8 912.705  23
   1   8  16 82.9357 167.046  45
  -1  -8 -16 107.052 234.947  24
  -1   8 -16 75.7676 157.308  25
   1   8  17 2789.64 352.903  45
  -1  -8 -17 2338.88 407.420  24
  -1   8 -17 2757.26 351.578  25
  -1   8 -17 2854.18 379.042  39
  -1   8 -18 6908.85 529.960  39
  -1   8 -18 6218.80 499.162  25
  -1  -8 -18 5991.55 564.653  24
   1   8  18 7933.37 541.448  45
   1  -8  18 6716.53 605.908  34
  -1  -8 -18 5815.85 478.237  27
  -1   9  17 12932.0 759.260  45
   1   9 -17 12634.1 779.051  25
   1  -9 -16 27171.2 1556.81  24
   1   9 -16 28266.8 1446.70  25
  -1   9  16 28113.4 1439.35  45
  -1  -9  16 24340.1 1514.46  34
   1  -9 -15 10519.3 924.382  24
   1   9 -15 10375.7 815.749  23
   1   9 -15 9888.68 783.414  25
  -1   9  15 11443.5 834.161  45
  -1  -9  15 9916.42 900.308  34
   1   9 -14 8822.34 792.176  23
   1   9 -14 8765.41 755.784  25
   1  -9 -14 8837.72 885.623  24
  -1   9  14 8083.79 752.560  45
  -1  -9  14 8111.41 858.518  34
   1   9 -13 6132.99 672.753  23
   1   9 -13 6208.39 654.974  25
   1  -9 -13 5333.15 741.886  24
  -1  -9  13 6830.43 809.293  34
  -1  -9  13 6137.37 692.162  43
  -1   9  13 7781.77 746.630  45
  -1  -9  12-63.6737 240.004  43
  -1   9  12 665.884 272.690  45
   1   9 -12 280.670 233.162  23
   1  -9 -12 76.7789 267.909  24
  -1  -9  12 322.358 234.178  38
  -1  -9  12 233.118 271.141  34
  -1  -9  11 937.971 318.450  43
  -1  -9  11 923.154 333.912  38
   1   9 -11 1013.34 296.728  23
   1  -9 -11 1030.00 431.117  24
  -1  -9  11 963.472 354.216  34
  -1  -9  10 2040.62 444.770  38
   1  -9 -10 1563.98 379.077  37
   1   9 -10 1381.34 366.771  23
   1  -9 -10 1332.21 497.334  24
  -1  -9   9 18129.6 1250.09  29
  -1  -9   9 16061.2 2112.22  16
   1   9  -9 20532.4 2372.29  14
  -1   9   9 17649.8 1301.04  45
  -1  -9   9 14946.3 1251.78  43
   1  -9  -9 15425.1 1307.53  24
   1   9  -9 18661.6 1237.21  23
  -1  -9   9 19256.5 1331.76  38
   1  -9  -9 21273.6 2426.92  11
  -1  -9   9 19985.6 2708.39  12
  -1  -9   9 16117.1 1352.14  34
   1  -9  -9 17306.5 1253.84  37
  -1  -9   8 8969.11 936.462  34
  -1  -9   8 9599.15 1815.42  12
   1   9  -8 7572.97 1436.76  14
  -1  -9   8 9477.33 888.588  38
   1  -9  -8 9373.76 1573.61  11
  -1  -9   8 7552.55 766.510  29
  -1  -9   8 6347.08 1376.78  16
  -1   9   8 12914.5 1822.00  14
   1   9  -8 8745.96 789.450  23
   1  -9  -8 8067.65 857.342  24
  -1  -9   8 8666.02 880.407  43
  -1   9   8 9085.15 867.940  45
   1  -9  -8 9130.83 859.344  37
  -1  -9   7 897.515 318.642  34
   1  -9  -7 419.714 472.548  11
  -1   9   7-186.939 532.443  10
  -1  -9   7 466.862 209.044  29
  -1  -9   7 239.100 538.383  16
   1  -9  -7-61.5639 240.184  24
   1   9  -7 98.9907 149.674  23
  -1   9   7 119.782 181.049  45
  -1  -9   7 283.234 403.381  12
   1   9  -7-215.964 217.567  14
  -1   9   7 211.960 301.909  14
  -1  -9   7 543.781 243.450  38
  -1  -9   7 1159.35 350.208  43
   1  -9  -7 368.662 247.571  37
  -1  -9   6 54652.5 2615.43  29
  -1   9   6 50336.4 3883.82  14
  -1  -9   6 48440.0 4100.36  16
   1   9  -6 55724.0 4059.39  14
   1   9  -6 59032.5 2642.32  23
  -1   9   6 53602.6 2685.80  45
  -1  -9   6 59877.4 4597.62  12
  -1  -9   6 54531.1 2717.65  38
   1  -9  -6 53181.1 2721.23  37
  -1  -9   6 48944.6 2723.11  43
  -1  -9   5 3409.70 504.335  38
   1   9  -5 2607.68 395.601  23
  -1  -9   5 2936.34 929.241  12
  -1   9   5 5559.64 1098.19  14
   1   9  -5 4176.66 1008.08  14
  -1   9   4 79126.5 4882.59  14
   1   9  -4 75448.4 4851.40  14
  -1  -9   4 77581.1 5227.18  16
   1   9  -3 367.550 370.873  14
  -1   9   3 529.861 398.393  14
   1  -9  -2 212564. 10491.9  16
  -1  -9   2 230132. 11042.9  16
  -1   9   2 218651. 10484.0  14
   1   9  -2 241831. 10701.9  14
  -1  -9   1-206.899 208.346  16
   1  -9  -1 191.493 272.696  16
  -1   9   1 167.826 292.705  14
   1   9  -1-176.318 307.513  14
   1  -9   0 27441.1 2719.87  16
   1   9   0 33659.4 2761.79  14
  -1  -9   0 30694.7 2822.44  16
  -1   9   0 28994.4 2544.02  14
  -1  -9  -1 1219.39 532.341  17
  -1  -9  -1 1900.82 667.892  16
   1  -9   1 4091.33 1042.95  16
   1   9   1 2297.53 716.363  14
  -1   9  -1 3634.14 835.543  14
  -1  -9  -2 11514.4 1509.83  17
   1  -9   2 15005.4 1991.98  16
   1   9   2 11829.0 1613.91  14
  -1  -9  -2 10988.7 1527.51  16
  -1   9  -2 11650.4 1535.31  14
   1  -9   3 5221.11 1226.78  16
  -1  -9  -3 4143.97 914.564  16
  -1   9  -3 3045.69 811.729  14
   1  -9   4 18123.3 2361.77  16
  -1   9  -4 20431.4 2128.03  14
  -1   9  -5 10278.1 1476.99  14
   1   9   5 8706.59 795.018  45
   1  -9   5 8366.09 858.851  43
   1  -9   5 8826.22 816.739  38
  -1  -9  -5 10759.4 1457.00  11
   1  -9   5 11253.3 1815.29  16
   1  -9   6 3811.36 1102.92  12
  -1   9  -6 3479.13 469.439  23
   1   9   6 3374.99 496.379  45
   1  -9   6 2658.30 414.014  29
   1  -9   6 3810.25 507.425  38
   1  -9   6 2575.33 489.521  43
  -1  -9  -6 3043.38 821.243  11
  -1  -9  -7 206.809 360.915  11
   1  -9   7 363.873 189.172  29
   1  -9   7 1037.17 639.659  16
  -1   9  -7 211.067 168.526  23
   1   9   7 433.975 225.456  45
   1  -9   7 449.148 211.926  38
   1  -9   7 887.453 729.726  12
   1   9   7 637.635 524.388  14
   1  -9   7 270.060 235.859  43
   1   9   8 664.239 299.754  45
   1  -9   8 253.457 255.964  16
  -1  -9  -8 883.093 497.463  11
   1  -9   8 845.996 329.137  34
   1  -9   8 579.057 248.149  38
  -1  -9  -8 779.634 357.368  24
  -1   9  -8 331.309 216.231  23
   1   9   8 664.618 546.761  14
   1  -9   8 314.788 634.230  12
   1  -9   9 1589.61 388.897  43
   1   9   9 734.407 279.175  45
   1  -9   9 1684.49 727.677  16
  -1  -9  -9 1365.67 412.746  24
  -1   9  -9 460.257 248.025  23
   1  -9   9 888.841 356.212  34
   1  -9   9 890.052 282.213  38
  -1  -9  -9 2506.42 827.895  11
   1   9   9 459.066 401.695  14
   1  -9   9 1969.00 935.201  12
   1  -9  10 14649.2 1150.61  43
   1   9  10 10730.0 1008.78  45
  -1   9 -10 12265.3 1026.85  23
  -1  -9 -10 11671.7 1141.52  24
   1  -9  10 12229.4 1163.12  34
   1  -9  11 1122.68 336.410  43
   1   9  11 1675.38 392.658  45
  -1   9 -11 1305.54 331.654  25
  -1   9 -11 2034.89 398.484  23
  -1  -9 -11 867.533 423.322  24
   1  -9  11 1389.25 438.422  34
   1  -9  12 6149.40 715.737  43
   1   9  12 5674.45 676.702  45
  -1   9 -12 5616.93 597.283  25
  -1   9 -12 5553.19 659.739  23
  -1  -9 -12 3700.38 679.001  24
   1  -9  12 5283.42 735.419  34
  -1   9 -13 621.760 220.185  25
  -1   9 -13 620.482 273.284  23
  -1  -9 -13 769.833 353.034  24
   1  -9  13 452.965 236.101  43
   1  -9  13 635.709 318.835  34
   1  -9  14 61173.7 3109.68  34
   1  -9  14 59609.6 2933.78  43
  -1   9 -14 65030.0 3012.13  23
  -1   9 -14 66446.0 2878.82  25
  -1  -9 -14 61880.5 3103.50  24
   1  -9  15 2633.35 467.532  34
   1   9  15 2893.17 404.940  45
  -1   9 -15 2228.21 385.277  23
  -1   9 -15 2837.55 377.582  25
  -1  -9 -15 3905.43 543.195  24
   1  -9  16 39627.9 2163.95  34
   1   9  16 47381.2 2096.19  45
  -1  -9 -16 43481.7 2180.06  24
  -1   9 -16 45212.3 2024.63  25
  -1   9 -17 5125.40 422.678  25
   1  -9  17 5112.61 508.496  34
   1   9  17 5412.66 452.197  45
  -1  -9 -17 4987.25 441.925  27
  -1   9 -17 5278.46 467.296  39
   1  10 -16 66885.6 2799.41  25
  -1 -10  16 63398.2 2900.08  34
  -1  10  16 68541.3 2815.37  45
   1  10 -15 8245.38 643.155  25
   1  10 -15 8253.46 661.753  23
  -1 -10  15 9845.35 779.285  34
  -1  10  15 9743.89 696.824  45
   1  10 -14 94281.3 4052.57  25
   1  10 -14 97688.8 4142.44  23
  -1 -10  14 93305.3 4261.46  34
  -1  10  14 100501. 4143.64  45
   1  10 -13 5315.64 552.807  25
   1  10 -13 4706.16 553.836  23
  -1  10  13 4043.64 522.072  45
  -1 -10  13 4571.65 614.633  34
   1  10 -12 102694. 4296.61  25
   1  10 -12 90885.0 4294.80  23
  -1 -10  12 103629. 4420.52  43
  -1 -10  12 91262.7 4493.89  34
  -1 -10  12 107555. 4479.77  38
   1  10 -11 6231.10 689.341  23
  -1 -10  11 5772.84 750.217  34
  -1 -10  11 6820.03 738.234  38
   1  10 -10 19298.1 1281.12  23
  -1 -10  10 19179.6 1356.18  38
  -1 -10  10 20450.2 1377.59  43
  -1  10  10 16524.9 1265.95  45
  -1 -10  10 16734.9 1378.37  34
   1  10  -9 436.665 222.475  23
  -1  10   9 905.276 307.291  45
  -1 -10   9 1363.38 388.245  38
  -1 -10   9 1279.11 366.634  43
  -1 -10   9 1693.21 414.128  34
   1  10  -8 3936.02 518.335  23
  -1  10   8 3510.32 533.950  45
  -1 -10   8 3196.42 477.138  29
  -1 -10   8 2657.01 490.774  38
  -1 -10   8 3171.75 524.859  43
  -1 -10   8 3696.13 572.408  34
  -1 -10   7 9464.04 835.943  29
  -1 -10   7 9713.17 914.498  38
   1  10  -7 10490.0 861.243  23
  -1  10   7 9481.84 891.572  45
  -1 -10   7 8412.43 897.436  43
  -1  10   6 34628.4 3145.69  10
   1  10  -6 41775.2 2095.89  23
  -1 -10   6 40939.0 3700.16  16
   1  10  -6 36464.2 3338.46  14
  -1  10   6 36978.0 3307.20  14
  -1  10   6 36945.5 2097.35  45
  -1 -10   6 36711.8 2187.97  43
  -1 -10   6 39637.7 2176.03  38
  -1 -10   6 40797.8 2087.00  29
   1  10  -5 767.975 232.558  23
  -1 -10   5 1161.25 338.333  43
  -1 -10   5 802.652 244.162  29
  -1  10   5 790.803 262.419  45
  -1  10   5 1052.63 600.349  14
   1  10  -5 1093.57 540.300  14
  -1 -10   5 612.787 284.396  38
  -1 -10   4 13162.5 973.772  29
  -1 -10   4 10900.2 1851.70  16
  -1  10   4 13681.1 1845.81  14
   1  10  -4 14547.9 1019.03  23
  -1 -10   4 13646.2 1123.71  43
  -1  10   4 12034.2 979.723  45
  -1 -10   4 12854.8 1041.73  38
   1  10  -4 13637.8 1908.73  14
  -1 -10   3 1579.92 308.495  29
   1  10  -3 2354.77 384.614  23
  -1  10   3 1712.12 350.375  45
  -1 -10   3 3223.34 969.732  16
   1 -10  -3 2210.88 439.069  38
  -1  10   3 1592.88 638.245  14
   1  10  -3 2084.26 730.708  14
  -1 -10   3 2544.94 465.786  43
   1  10  -2 398.259 207.167  23
  -1  10   2 751.967 237.189  45
  -1 -10   2 239.067 340.726  16
   1 -10  -2 198.181 282.566  16
   1 -10  -2 239.164 190.914  38
  -1  10   2 974.495 555.249  14
   1  10  -2 612.400 411.334  14
  -1 -10   2 314.130 169.669  29
  -1 -10   1 5176.23 614.125  38
  -1  10   1 4416.10 1001.76  14
   1  10  -1 5635.80 1212.16  14
  -1 -10   1 3024.21 888.071  17
   1 -10  -1 6984.62 1308.52  16
  -1 -10   1 5091.67 1155.46  16
  -1  10   1 4720.56 550.502  45
  -1 -10   0 53301.0 2706.41  38
   1 -10   0 48459.6 2652.06  38
  -1  10   0 57665.3 2624.73  45
  -1 -10   0 52439.1 3959.70  17
   1 -10   0 61158.8 4345.44  16
  -1  10   0 56176.7 3967.36  14
  -1 -10   0 56232.5 4192.55  16
   1  10   0 57028.2 4043.79  14
   1 -10   1 1199.23 596.667  16
  -1 -10  -1 1900.19 709.375  16
  -1  10  -1 2687.68 407.257  23
   1 -10   1 1749.36 429.909  43
  -1  10  -1 2235.84 362.565  45
   1  10   1 2204.76 731.819  14
  -1  10  -1 1520.45 610.156  14
  -1 -10  -1 1366.90 626.628  17
  -1 -10  -1 2118.80 419.080  38
   1 -10   1 2845.08 457.813  38
  -1  10  -2 70865.4 3154.40  23
   1 -10   2 62232.9 3263.77  43
   1  10   2 74140.0 3162.12  45
   1  10   2 73411.4 4726.45  14
  -1  10  -2 65056.0 4461.40  14
   1 -10   2 70120.0 5054.32  16
  -1 -10  -2 68256.9 4605.65  16
  -1 -10  -2 64239.8 3195.25  38
   1 -10   2 63959.8 3185.76  38
  -1  10  -3 14700.8 1052.32  23
   1 -10   3 13976.2 1172.95  43
   1  10   3 14104.8 1037.00  45
   1  10   3 12081.4 1733.72  14
  -1  10  -3 15759.1 1902.06  14
  -1 -10  -3 14263.9 1118.95  38
   1 -10   3 14557.5 1113.15  38
  -1  10  -4 27869.5 1589.17  23
  -1 -10  -4 24667.7 1616.31  38
   1 -10   4 25950.4 1617.41  38
   1  10   4 29036.4 2774.50  14
   1 -10   4 29283.8 3127.62  16
   1 -10   4 25636.4 1716.46  43
   1  10   4 27882.6 1603.74  45
   1 -10   5 20650.8 2665.05  16
   1 -10   5 22922.4 1449.95  38
  -1 -10  -5 21317.4 1421.08  38
   1 -10   5 20123.5 1471.67  43
   1  10   5 21456.9 1398.59  45
   1 -10   6 53670.8 2748.85  29
   1  10   6 61007.6 2906.58  45
   1 -10   6 54841.9 2952.69  43
   1 -10   6 63440.9 2928.12  38
  -1 -10  -6 58158.2 2874.20  38
  -1  10  -7 27579.4 1637.44  23
   1  10   7 26541.1 1680.85  45
   1 -10   7 26507.6 1733.04  43
   1 -10   7 26943.4 1654.47  38
  -1 -10  -7 26865.1 1619.52  38
  -1  10  -8 58539.3 2874.42  23
   1 -10   8 58846.5 2894.78  38
   1  10   8 55642.2 2923.78  45
   1 -10   8 59220.4 2996.54  43
   1 -10   9 9585.69 872.784  38
   1  10   9 7680.54 823.296  45
  -1  10  -9 9482.37 876.690  23
   1 -10   9 8905.34 937.998  34
   1 -10  10 130401. 5184.13  38
   1 -10  10 112619. 5294.96  34
  -1  10 -10 116993. 5114.90  23
   1  10  10 103661. 5070.16  45
   1 -10  10 125637. 5236.64  43
   1 -10  11 16835.4 1363.03  34
  -1  10 -11 20024.1 1193.25  25
  -1  10 -11 17355.8 1264.02  23
   1 -10  11 18934.1 1305.57  43
   1  10  11 17856.3 1282.21  45
   1 -10  12 63403.6 3114.69  34
  -1  10 -12 61551.7 2941.14  23
  -1  10 -12 60579.6 2766.44  25
   1 -10  12 64551.0 2971.49  43
   1  10  12 55696.4 2872.78  45
   1 -10  13 13032.6 1044.87  34
  -1  10 -13 11925.3 840.796  25
  -1  10 -13 12535.2 971.156  23
   1  10  13 13807.9 970.806  45
   1 -10  13 11823.7 921.655  43
   1 -10  14 17923.9 1172.89  34
  -1  10 -14 16236.3 1086.66  23
  -1  10 -14 16409.3 967.755  25
   1 -10  15 358.076 170.465  34
  -1 -10 -15 534.993 181.778  27
  -1  10 -15 244.649 139.961  25
  -1 -11  14 2263.42 331.512  34
   1  11 -14 2255.91 286.969  25
   1  11 -14 2337.35 309.736  23
  -1  11  14 2311.96 310.351  45
  -1 -11  13 842.674 257.878  34
   1  11 -13 601.324 201.956  23
   1  11 -13 734.681 199.102  25
  -1 -11  12 979.074 278.046  34
   1  11 -12 966.864 275.746  25
   1  11 -12 1808.74 330.314  23
   1  11 -11 1319.43 319.099  23
  -1 -11  11 1920.73 387.240  38
  -1 -11  11 1190.89 311.961  34
  -1 -11  11 1413.09 329.605  43
  -1  11  11 1443.53 340.308  45
  -1 -11  10 12425.2 1056.50  34
  -1 -11  10 16831.4 1156.35  38
   1 -11 -10 15166.4 1013.91  38
   1  11 -10 14306.4 1030.41  23
  -1 -11  10 15455.7 1106.93  43
  -1  11  10 11574.9 1000.38  45
   1 -11  -9 1899.27 369.002  38
  -1 -11   9 2316.85 429.142  43
  -1 -11   9 1868.22 395.262  38
   1  11  -9 2112.08 388.004  23
  -1  11   9 1676.33 388.498  45
   1 -11  -8 1150.17 318.964  38
  -1 -11   8 938.433 304.001  43
  -1 -11   8 929.935 313.949  38
  -1  11   8 787.065 281.404  45
   1  11  -8 837.732 260.482  23
   1  11  -7 2156.63 393.951  23
   1 -11  -7 2681.69 485.008  38
  -1  11   7 1556.53 360.648  45
  -1 -11   7 2592.11 410.979  29
  -1 -11   7 2262.43 450.259  38
  -1 -11   7 2202.56 444.959  43
  -1 -11   6 13322.9 1116.72  43
  -1  11   6 13160.1 1063.27  45
   1 -11  -6 13329.9 1133.81  38
  -1 -11   6 15062.8 1151.26  38
  -1 -11   6 14052.2 1027.38  29
   1  11  -6 13610.3 1023.59  23
  -1 -11   5 24965.6 1684.89  43
  -1  11   5 28496.7 1651.97  45
   1 -11  -5 29237.3 1784.41  38
  -1 -11   5 26168.5 1679.99  38
  -1 -11   5 28118.1 1589.37  29
   1  11  -5 26477.8 1591.08  23
  -1 -11   4 36313.9 2107.74  43
  -1  11   4 36309.2 1982.55  45
   1 -11  -4 34979.8 2086.26  38
  -1 -11   4 34227.3 2034.57  38
  -1 -11   4 35854.7 1915.75  29
   1  11  -4 40713.6 2024.33  23
  -1  11   3 19725.5 1295.49  45
   1 -11  -3 19701.5 1406.47  38
  -1 -11   3 19051.9 1233.27  29
   1  11  -3 21139.5 1317.22  23
  -1  11   2 46868.3 2255.14  45
   1 -11  -2 41721.3 2332.84  38
  -1 -11   2 39440.7 2115.24  29
   1  11  -2 44522.1 2234.42  23
  -1  11   1 41775.1 2030.51  45
  -1 -11   1 35810.2 2080.30  38
  -1 -11   1 36995.6 1922.47  29
  -1  11   1 35176.8 1950.23  23
  -1  11   0 42466.4 2102.17  45
  -1 -11   0 35801.8 2135.61  38
  -1  11   0 41729.8 2114.52  23
  -1 -11  -1 24108.1 1578.13  38
   1 -11   1 24435.5 1581.27  38
  -1  11  -1 26086.9 1512.52  23
  -1 -11  -2 10740.8 944.111  38
   1 -11   2 8968.69 875.858  38
  -1  11  -2 11479.4 895.504  23
   1 -11   2 9857.03 981.141  43
   1  11   3 15219.6 1067.21  45
   1 -11   3 14154.7 1119.55  38
  -1 -11  -3 13847.3 1118.38  38
  -1  11  -3 15335.7 1089.97  23
   1 -11   3 13820.8 1190.17  43
   1  11   4 52.6515 159.241  45
   1 -11   4 139.987 379.612  43
  -1 -11  -4 361.688 227.247  38
   1 -11   4 474.456 246.345  38
  -1  11  -4 475.934 219.684  23
  -1 -11  -5 2391.76 450.264  27
   1 -11   5 3781.04 539.765  38
  -1 -11  -5 4105.41 552.068  38
   1 -11   5 3346.05 548.709  43
   1  11   5 3568.11 503.615  45
   1 -11   6 294.450 229.698  38
  -1 -11  -6-55.2204 166.864  38
   1 -11   6 137.018 239.002  43
   1  11   6 343.646 223.398  45
   1 -11   7 1527.50 374.907  43
  -1 -11  -7 1365.76 332.993  38
   1 -11   7 1339.45 339.707  38
  -1  11  -7 601.187 243.861  23
   1  11   7 1906.52 395.828  45
   1 -11   8 254.436 222.291  43
   1 -11   8 284.790 222.542  38
  -1  11  -8 490.199 285.300  23
   1  11   8 538.257 255.855  45
   1 -11   9 657.912 282.515  43
   1  11   9 226.502 235.136  45
  -1  11  -9-53.5031 258.410  23
   1 -11   9 164.533 213.934  38
   1 -11  10 514.672 237.655  38
   1  11  10 52.7282 198.860  45
  -1  11 -11 11526.8 773.600  25
  -1  11 -11 12314.3 924.389  23
   1 -11  11 14048.3 969.600  43
   1  11  11 9526.02 834.438  45
   1 -11  11 9812.05 879.344  34
   1 -11  12 9266.81 808.812  34
  -1 -11 -12 9647.59 802.088  27
  -1  11 -12 11376.4 850.859  23
  -1  11 -12 11079.5 708.093  25
   1 -11  12 10729.9 815.779  43
   1  11  12 9289.26 766.690  45
   1 -11  13 24181.6 1380.98  34
  -1 -11 -13 26425.6 1383.88  27
  -1  11 -13 24492.4 1367.45  23
   1  11  13 24383.0 1337.21  45
   1 -11  14 4216.83 417.142  34
  -1 -11 -14 4179.08 420.161  27
  -1  11 -14 3425.74 391.552  23
   1  11  14 4530.51 419.771  45
  -1 -12  12 8004.87 575.632  32
   1 -12 -12 8274.22 647.478  27
   1  12 -12 8068.63 546.595  25
   1  12 -12 8849.78 643.692  23
  -1  12  12 8149.21 617.710  45
  -1 -12  11 25040.1 1286.35  32
  -1  12  11 23226.5 1322.58  45
   1 -12 -11 23790.1 1363.61  27
   1  12 -11 23857.0 1225.47  25
   1  12 -11 25907.4 1359.40  23
  -1  12  10 11528.1 895.686  45
   1  12 -10 15524.5 982.844  23
   1  12 -10 14258.7 869.640  25
   1 -12 -10 12721.9 958.024  27
  -1 -12  10 15837.1 1033.72  38
  -1  12   9 14416.9 1090.44  45
  -1 -12   9 19047.1 1194.61  43
   1  12  -9 20355.8 1194.46  23
   1 -12  -9 15612.0 1156.54  27
  -1 -12   9 20257.1 1249.89  38
   1 -12  -9 21365.4 1180.36  38
  -1 -12   8 160.848 202.089  38
   1 -12  -8-46.4002 155.073  38
   1  12  -8 595.786 235.379  23
  -1  12   8 198.779 180.516  45
   1 -12  -8 353.486 215.810  27
  -1 -12   8 201.967 196.998  43
  -1  12   7 18645.9 1239.86  45
  -1 -12   7 17567.0 1222.82  43
   1  12  -7 18621.5 1196.66  23
   1 -12  -7 17638.5 1225.82  38
  -1 -12   7 18601.7 1269.71  38
  -1 -12   6 43.5471 138.745  29
  -1  12   6 102.821 163.770  45
   1  12  -6 433.206 199.893  23
  -1 -12   6 168.454 187.583  43
  -1 -12   6 115.624 201.709  38
   1 -12  -6 57.9891 175.237  38
  -1  12   5 14529.2 1073.73  45
  -1 -12   5 17321.7 1196.21  43
  -1  12   5 16894.7 1106.54  23
   1  12  -5 16009.2 1095.14  23
  -1 -12   5 15975.9 1179.42  38
   1 -12  -5 14963.4 1189.09  38
  -1 -12   5 14750.9 1027.91  29
  -1 -12   4 570.125 194.237  29
  -1  12   4 939.078 287.071  45
   1  12  -4 930.899 275.907  23
  -1  12   4 429.161 241.479  23
  -1 -12   4 396.384 222.358  43
  -1 -12   4 1312.49 340.810  38
   1 -12  -4 1194.96 359.178  38
  -1  12   3 3438.95 466.538  45
  -1  12   3 3498.69 459.462  23
   1  12  -3 3393.53 468.002  23
   1 -12  -3 3077.38 509.332  38
  -1 -12   3 3354.50 445.288  29
  -1  12   2 1330.28 315.247  45
   1  12  -2 1823.96 352.121  23
  -1  12   2 1873.01 339.867  23
   1 -12  -2 1425.31 362.973  38
  -1 -12   2 1381.78 287.508  29
  -1  12   1 933.058 250.887  45
  -1  12   1 915.023 276.413  23
  -1 -12   1 907.057 287.611  38
  -1  12   0 2289.51 370.891  45
  -1  12   0 2562.63 399.480  23
  -1 -12   0 2361.34 452.632  38
  -1  12  -1 28450.1 1578.65  23
   1  12   1 26786.7 1559.05  23
  -1 -12  -1 26416.0 1660.90  38
   1 -12   1 26062.1 1641.80  38
  -1  12  -2 1321.31 317.178  23
   1  12   2 1396.50 319.121  23
  -1 -12  -2 1982.05 418.786  38
   1 -12   2 2034.49 418.051  38
   1  12   3 41982.1 2059.84  45
   1 -12   3 38175.1 2202.49  43
  -1  12  -3 39430.6 2071.34  23
  -1 -12  -3 42666.0 2220.36  38
   1 -12   3 37978.3 2141.32  38
   1 -12   4 17962.5 1325.75  43
   1  12   4 17967.3 1170.17  45
  -1  12  -4 18974.1 1215.40  23
  -1 -12  -4 16855.9 1253.74  38
   1 -12   4 18621.3 1273.53  38
   1 -12   5 31044.2 1841.57  43
   1  12   5 30508.9 1697.77  45
  -1 -12  -5 29139.2 1726.30  38
   1 -12   5 31918.2 1788.64  38
  -1 -12  -6 12056.4 1003.68  27
   1  12   6 13119.7 1004.99  45
   1 -12   6 15408.9 1142.09  43
  -1 -12  -6 17048.5 1084.71  38
   1 -12   6 14035.0 1054.68  38
   1 -12   7 35001.5 1934.41  43
   1  12   7 34715.1 1877.47  45
  -1 -12  -7 30512.4 1838.12  27
  -1  12  -7 32137.7 1817.12  23
  -1 -12  -7 38894.0 1836.58  38
   1 -12   7 35451.1 1893.62  38
   1  12   8 13551.6 996.381  45
   1 -12   8 15206.3 1065.95  43
  -1 -12  -8 12167.0 979.543  27
  -1  12  -8 14535.4 1014.73  23
   1 -12   8 14596.3 1034.23  38
   1 -12   9 33703.6 1699.91  43
   1  12   9 25504.7 1554.85  45
  -1 -12  -9 26999.8 1605.99  27
  -1  12  -9 31106.1 1645.19  23
   1 -12   9 31459.1 1646.97  38
   1  12  10 2231.21 351.896  45
   1 -12  10 3405.54 430.464  43
  -1 -12 -10 3167.06 426.819  27
  -1  12 -10 2335.34 371.574  23
   1 -12  10 3047.78 403.626  38
  -1 -12 -11 39153.5 1843.79  27
  -1  12 -11 39593.3 1844.04  23
  -1  13   9 2253.50 313.049  45
   1  13  -9 2538.09 337.232  23
  -1 -13   9 2842.74 372.265  38
  -1  13   8 10214.6 779.428  45
   1  13  -8 12667.7 830.897  23
  -1  13   8 11500.7 710.213  23
   1 -13  -8 14353.7 838.352  38
  -1 -13   8 12817.1 886.010  38
  -1  13   7 11152.0 841.426  45
   1  13  -7 12008.5 845.336  23
  -1  13   7 12329.4 779.638  23
  -1 -13   7 13096.3 926.233  38
   1 -13  -7 13934.1 908.608  38
  -1  13   6 32290.4 1744.93  45
  -1  13   6 30505.6 1645.74  23
   1  13  -6 36396.9 1776.01  23
  -1 -13   6 38338.7 1891.88  38
   1 -13  -6 37778.6 1861.05  38
  -1  13   5 25328.0 1418.51  45
  -1  13   5 25851.7 1388.88  23
   1  13  -5 26011.6 1424.05  23
  -1 -13   5 26373.8 1522.28  38
   1 -13  -5 23855.7 1490.99  38
  -1  13   4 16790.5 1096.92  45
  -1  13   4 18703.1 1117.45  23
   1  13  -4 18764.9 1137.02  23
  -1 -13   4 17538.3 1202.29  38
   1 -13  -4 16976.9 1207.53  38
  -1  13   3 45682.8 2113.33  45
  -1  13   3 43270.7 2099.23  23
   1  13  -3 42065.8 2097.68  23
   1 -13  -3 39721.2 2212.44  38
  -1  13   2 23419.4 1325.77  45
  -1  13   2 22273.9 1322.24  23
  -1 -13   2 22614.0 1443.17  38
   1 -13  -2 25871.3 1531.95  38
  -1  13   1 47938.9 2282.47  23
   1 -13  -1 48011.8 2431.90  38
  -1 -13   1 46204.7 2400.65  38
  -1  13   0 41408.1 2032.91  23
   1  13   0 38779.6 2010.94  23
  -1 -13   0 42405.8 2183.57  38
   1  13   1 40246.3 2040.39  23
  -1  13  -1 43640.3 2069.63  23
   1 -13   1 38623.1 2123.79  38
  -1 -13  -1 42131.5 2194.71  38
   1  13   2 49423.7 2474.65  23
  -1  13  -2 55240.4 2523.80  23
   1 -13   2 53108.2 2606.34  38
  -1 -13  -2 56048.1 2659.46  38
   1  13   3 18419.8 1145.51  23
  -1  13  -3 18768.1 1141.02  23
   1 -13   3 17970.4 1205.72  38
  -1 -13  -3 16980.1 1195.62  38
   1 -13   4 34464.3 1826.49  43
   1  13   4 30854.7 1722.83  23
  -1  13  -4 34999.5 1765.27  23
  -1 -13  -4 33915.0 1814.86  38
   1 -13   4 35328.0 1844.47  38
   1  13   5 6654.60 600.350  45
   1 -13   5 8588.54 734.357  43
  -1  13  -5 7364.42 654.278  23
   1  13   5 7568.64 656.946  23
   1 -13   5 7544.83 689.850  38
  -1 -13  -5 8593.64 699.741  38
   1 -13   6 5065.67 531.566  43
   1  13   6 3437.18 423.732  45
   1  13   6 2603.55 374.508  23
   1 -13   6 4431.62 506.724  38
  -1 -13  -6 5046.26 479.017  38
   1  13   7 6006.01 544.798  45
   1 -13   7 7244.84 625.606  43
   1  13   7 5236.27 502.899  23
   1 -13   7 7707.69 641.400  38
  -1  13  -8 69.5070 121.243  23
   1  13   8 139.200 122.212  23
   1  13   8 222.951 143.440  45
   1 -13   8 35.2482 146.354  43
   1 -13   8-70.9975 155.821  38
  -1 -13  -8 66.4391 115.894  27
   1 -14  -3 162.008 182.440  38
   1  14  -3 154.772 132.316  23
  -1  14   3 83.7356 119.327  23
   1 -14  -2 1453.51 306.597  38
  -1 -14   2 1831.41 342.608  38
  -1  14   2 1429.51 247.707  23
  -1 -14   1 297.483 192.086  38
   1 -14  -1 388.609 213.638  38
  -1  14   1 624.480 181.368  23
  -1 -14   0 3378.39 441.190  38
  -1  14   0 2518.73 331.024  23
   1  14   0 2895.14 348.206  23
  -1 -14  -1 3090.53 424.813  38
   1 -14   1 3711.77 447.750  38
  -1  14  -1 2891.00 359.679  23
   1  14   1 3367.70 374.745  23
  -1 -14  -2 1913.38 322.963  38
   1 -14   2 1782.33 334.558  38
   1  14   2 2125.93 305.209  23
  -1  14  -2 2051.72 296.087  23
   1 -14   3 1013.82 263.360  38
  -1 -14  -3 592.633 223.671  38
  -1  14  -3 578.192 178.121  23
   1  14   3 920.276 213.505  23
   2   0 -23-22.5812 140.175  40
  -2   0  23 190.304 142.837  21
  -2   0  22 31977.9 1555.69  30
   2   0 -22 35229.6 1650.67  40
  -2   0  22 32905.2 1738.28  21
   2   0 -21 278.765 192.393  40
  -2   0  21 138.710 115.951  30
  -2   0  21 102.601 163.449  21
  -2   0  20 45895.5 2273.98  30
   2   0 -20 49768.2 2375.01  40
  -2   0  20 49250.6 2522.69  21
  -2   0  19 45.9287 146.246  30
  -2   0  19-193.201 242.631  21
  -2   0  18 93745.3 4385.49  21
  -2   0  18 96418.9 4171.25  30
   2   0 -17 97.7505 163.359  25
  -2   0  17 195.291 155.603  30
  -2   0  17 414.873 361.835  20
  -2   0  17 219.450 221.068  13
   2   0 -16 57766.5 2864.65  25
  -2   0  16 61455.0 4428.96  13
  -2   0  16 66802.0 4414.26  20
  -2   0  16 64666.6 2908.23  30
  -2   0  15 191.285 272.488  20
  -2   0  15 205.412 206.964  13
  -2   0  14 13666.2 1719.47  20
  -2   0  14 12910.2 1750.79  13
  -2   0  13-162.442 231.403  20
  -2   0  13-178.311 179.656  13
  -2   0  12 41759.6 2992.80  20
  -2   0  12 41651.7 3133.59  13
  -2   0  11-132.025 230.297  20
  -2   0  11-148.732 149.827  13
  -2   0  11-101.900 102.701  12
  -2   0  10 33242.3 2362.57  20
  -2   0  10 33050.2 2413.54  14
  -2   0  10 32149.3 2171.77  12
  -2   0  10 32820.2 2501.32  13
  -2   0   9 242.961 182.443  12
  -2   0   9 605.125 344.728  13
  -2   0   9-110.131 248.035  14
  -2   0   9 103.789 181.110  20
  -2   0   8 710.569 326.303  14
  -2   0   8 1551.13 371.595  12
   2   0  -8 978.699 358.120   6
  -2   0   7 277.155 228.075  14
  -2   0   7 301.589 160.994  12
   2   0  -7 87.5136 216.072   6
   2   0  -7 280.461 249.250   3
  -2   0   7 392.932 237.595  20
  -2   0   6 908725. 34917.7  12
  -2   0   6 989921. 35444.1  14
   2   0  -6 878013. 35257.9   3
   2   0  -6 867046. 35241.9   6
  -2   0   6 999999. 35216.0  20
  -2   0   5 278.470 232.798  14
  -2   0   5 159.815 131.934  20
   2   0  -5 491.342 255.262   3
   2   0  -4 861291. 33102.3   3
  -2   0   4 897623. 33246.0  13
  -2   0   3 45.9898 130.989   6
  -2   0   2 92635.2 3671.99   5
   2   0  -2 87941.1 3805.42   6
   2   0  -1 321.129 104.973   5
   2   0  -1 154.845 97.4752   1
  -2   0   1 140.132 81.1204   5
   2   0  -1 169.337 100.669   6
   2   0   0 462263. 17444.6   5
  -2   0   0 452662. 17435.3   6
  -2   0   0 461341. 17564.1   2
   2   0   0 482837. 17458.3   4
  -2   0  -1 101.696 76.3923   4
   2   0   1 382.512 99.1244   4
  -2   0  -2 2557.30 232.850   4
  -2   0  -3 99.3150 72.1262   4
   2   0   3-47.0313 133.951   3
  -2   0  -3-51.4224 136.999   8
  -2   0  -4 371444. 14985.3  11
  -2   0  -4 381675. 15325.4   8
  -2   0  -5-230.702 289.742   8
   2   0   5-149.853 184.828   3
   2   0   5 109.798 135.442  14
  -2   0  -5-45.6977 79.7623  11
  -2   0  -6 50467.2 2578.65  11
   2   0   6 59251.8 2799.04  14
   2   0   6 52901.1 2967.61   3
   2   0   6 51948.5 2961.05  20
  -2   0  -6 47838.2 2899.84   8
   2   0   7 73.8592 166.350  14
  -2   0  -7 218.589 269.600   8
  -2   0  -7 113.200 150.845   6
   2   0   7 741.354 337.251  20
  -2   0  -7 63.6186 111.034  11
  -2   0  -8 2438.89 443.547   6
  -2   0  -8 2166.22 635.524   8
   2   0   8 2552.83 519.679  14
  -2   0  -8 2856.41 492.607  11
  -2   0  -9 292.219 360.418   8
   2   0   9 90.0254 157.123  14
  -2   0  -9 249.079 204.867  11
   2   0  10 151391. 6804.04  14
  -2   0 -10 146704. 7488.23   8
  -2   0 -11 372.299 375.124   8
  -2   0 -12 368608. 16422.5   8
   2   0  12 374430. 16107.2  20
  -2   0 -13-228.375 398.290   8
   2   0  13 194.756 392.203  20
  -2   0 -14 119462. 7090.38   8
   2   0  14 113462. 6602.78  20
  -2   0 -15 51.3745 146.373  39
   2   0  15-220.592 222.156  20
  -2   0 -16 51550.3 4347.14   8
   2   0  16 50309.0 4039.02  20
   2   0  16 55926.6 2600.29  30
  -2   0 -16 48298.2 2517.00  39
   2   0  17 227.471 323.916  20
  -2   0 -17 176.478 236.930  40
  -2   0 -17 50.4570 175.997  39
   2   0  17-102.579 242.231  30
   2   0  18 52794.7 2529.76  30
  -2   0 -18 54666.5 2631.99  40
  -2   0 -18 46800.4 2445.04  39
  -2   0 -19-103.223 232.411  40
   2   0  19 137.200 159.521  30
   2   0  20 22486.2 1301.28  30
  -2   0 -20 23438.8 1372.22  40
  -2   0 -21 54.9215 126.720  24
  -2   0 -21 37.6002 189.306  40
   2   0  21 32.4481 163.369  30
   2   0  22 21287.2 1195.42  21
   2   0  22 20931.7 1081.74  30
  -2   0 -22 21999.1 1154.62  40
  -2   1  23 525.881 224.041  21
  -2  -1  23 456.713 198.117  21
   2  -1 -23 698.707 206.905  24
  -2   1  23 851.596 157.765  30
   2   1 -23 945.928 196.730  40
  -2   1  22 29.3679 110.645  30
   2  -1 -22 29.3759 144.907  40
   2   1 -22 65.7313 158.708  40
  -2  -1  22-122.268 317.877  21
  -2   1  21 3349.55 409.807  30
  -2   1  21 2474.44 452.539  21
  -2  -1  21 2758.16 469.035  21
   2  -1 -21 3287.25 419.717  40
   2   1 -21 3702.47 453.476  40
  -2  -1  20-115.982 404.612  21
  -2   1  20 116.435 375.420  21
  -2   1  20 394.753 187.514  30
  -2  -1  20 223.738 163.825  30
   2  -1 -20 220.877 208.758  40
  -2   1  19 63.7214 314.413  21
  -2  -1  19-63.6140 373.566  21
  -2  -1  19 337.419 170.035  30
  -2   1  19 290.275 200.985  30
   2  -1 -19 396.205 263.979  40
  -2   1  18 79855.2 3798.15  21
  -2  -1  18 79646.7 3795.02  21
   2   1 -18 74679.7 3554.75  25
  -2   1  18 78752.2 3590.51  30
  -2  -1  18 80212.0 3532.50  30
   2  -1 -18 84001.4 3659.40  40
   2   1 -17 2008.95 375.247  25
  -2   1  17 2613.10 852.298  20
  -2  -1  17 1958.06 686.824  20
  -2  -1  17 1943.67 724.860  13
  -2   1  17 3143.60 907.285  13
  -2   1  17 2633.97 412.593  30
  -2  -1  17 1373.02 307.347  30
   2   1 -16 110521. 4922.64  25
  -2   1  16 117298. 6777.85  13
  -2  -1  16 111780. 6629.85  13
  -2   1  16 118647. 6744.26  20
  -2  -1  16 118430. 6502.58  20
  -2  -1  16 119226. 4902.35  30
  -2   1  16 116842. 4960.07  30
  -2   1  15 23901.6 2503.08  13
  -2  -1  15 23243.0 2452.57  13
  -2  -1  15 22828.4 2309.05  20
  -2   1  15 23079.7 2427.32  20
  -2  -1  14 25896.5 2546.81  13
  -2   1  14 23757.8 2495.56  13
  -2  -1  14 28587.3 2501.03  20
  -2   1  14 27228.4 2556.09  20
  -2  -1  13 11394.8 1407.85  12
  -2   1  13 11605.6 1585.57  13
  -2  -1  13 13659.7 1714.16  13
  -2   1  13 9859.12 1313.04  14
  -2   1  13 9727.68 1461.33  20
  -2  -1  13 8136.64 1228.41  20
  -2  -1  12 37414.2 2992.97  13
  -2   1  12 40649.1 2848.44  14
  -2  -1  12 37795.9 2776.11  12
  -2   1  12 42688.1 3045.72  20
  -2  -1  12 38081.2 2789.48  20
  -2   1  11 4704.14 883.845  20
  -2  -1  11 3332.97 716.441  20
  -2  -1  11 3760.97 745.741  12
  -2   1  11 2997.89 691.133  14
  -2  -1  11 4491.56 906.362  13
  -2  -1  10 1750.28 483.009  20
  -2   1  10 1534.38 517.683  20
  -2  -1  10 1100.07 402.839  12
  -2   1  10 1607.90 479.713  14
  -2  -1  10 1263.61 531.579  13
  -2   1   9 797.132 328.666  20
  -2  -1   9 1729.26 446.482  20
  -2  -1   9 1581.06 448.153  12
  -2   1   9 2102.24 521.231  14
  -2  -1   9 1886.28 554.495  13
  -2   1   8 122176. 5653.53  20
  -2  -1   8 113012. 5388.65  20
  -2   1   8 113948. 5063.31  12
  -2  -1   8 116146. 5457.25  12
  -2   1   8 135757. 5735.86  14
  -2  -1   8 128138. 5848.78  13
   2  -1  -8 107884. 5573.33   6
   2  -1  -7 26383.5 1959.95   6
   2   1  -7 29039.0 1996.46   3
   2   1  -7 25269.8 1882.71   6
  -2   1   7 27915.1 1924.13  20
  -2  -1   7 28750.8 1815.00  20
  -2  -1   7 31405.7 1918.74  12
  -2  -1   7 29337.3 2030.86  13
  -2   1   7 32304.1 2023.89  14
  -2   1   7 27872.1 1705.18  10
  -2   1   6 56655.9 2844.96  14
  -2   1   6 48670.4 2559.44  10
  -2  -1   6 52466.9 2594.82  20
  -2  -1   6 47145.4 2612.32  12
  -2  -1   6 50447.5 2792.35  13
   2   1  -6 51358.7 2754.32   3
   2  -1  -6 51151.6 2820.26   3
   2  -1  -6 46915.9 2782.81   6
   2   1  -5 39427.1 2153.45   3
  -2   1   5 45001.3 2193.28   6
   2  -1  -5 36271.5 2159.12   3
   2  -1  -5 37109.3 2241.70   6
  -2  -1   5 38328.9 2095.95  12
  -2  -1   5 36436.9 2160.37  13
  -2   1   5 39987.9 2093.72  10
   2  -1  -4 94479.2 4506.12   3
  -2  -1   4 105051. 4593.35  13
  -2  -1   4 103639. 4504.10  12
  -2   1   4 105716. 4531.75  10
  -2   1   3 25210.8 1375.16   6
   2  -1  -3 23611.7 1317.98   3
   2  -1  -2 12372.6 735.913   3
  -2   1   2 13860.3 865.047   6
  -2  -1   2 13047.9 818.951   1
  -2   1   2 13788.7 836.124   1
   2   1  -1 10233.1 694.038   5
   2  -1  -1 10011.2 649.520   1
   2   1  -1 10168.9 654.348   1
   2   1   0 6724.09 525.082   2
  -2  -1   0 8157.81 551.610   2
   2  -1   0 6937.31 530.477   2
  -2   1   0 5999.04 499.485   2
   2  -1   0 6710.28 527.750   4
   2   1   0 6934.86 555.520   5
   2   1   0 7673.18 480.014   6
   2   1   1 582147. 21431.0   6
   2  -1   1 542904. 21657.2   3
  -2   1  -1 582610. 21735.5   4
   2  -1   1 587277. 21736.3   4
  -2   1  -1 579738. 21766.5   2
   2  -1   2 228127. 8900.77   3
  -2   1  -2 223860. 8779.47   4
   2  -1   3 93772.4 3938.56   3
  -2   1  -3 88781.6 3678.42   4
  -2  -1  -3 86815.2 3727.50  11
  -2  -1  -3 79553.7 3811.86   8
  -2   1  -3 82780.0 3832.31   8
  -2  -1  -4 1336.29 347.342   8
  -2   1  -4 727.286 210.411   4
  -2   1  -4 698.815 274.311   8
   2  -1   4 1573.38 397.696   3
  -2  -1  -4 1174.03 153.400   6
   2   1   4 771.689 285.358  20
   2   1   4 1402.49 266.155  14
  -2  -1  -4 1290.30 275.112  11
   2   1   5 13496.8 1034.86  14
  -2  -1  -5 15008.0 838.419   6
   2  -1   5 16805.5 1332.00   3
   2   1   5 14525.9 1203.74   3
  -2   1  -5 11709.3 964.940   4
   2   1   5 14874.6 1290.21  20
  -2  -1  -5 14289.7 1060.42  11
  -2   1  -5 12745.7 1172.83   8
  -2  -1  -5 13619.9 1207.67   8
   2   1   6 63757.3 3119.13  14
  -2  -1  -6 60967.7 2789.24   6
   2  -1   6 71299.6 3563.98   3
   2   1   6 65849.5 3419.07   3
   2  -1   6 62302.3 3347.06  20
   2   1   6 63578.3 3463.25  20
  -2  -1  -6 61591.3 3088.06  11
  -2  -1  -6 60509.4 3367.76   8
  -2   1  -6 62325.3 3396.16   8
  -2   1  -6 60720.4 2856.97  11
  -2  -1  -7 5384.13 829.789   8
  -2   1  -7 3746.12 721.054   8
  -2  -1  -7 3145.90 438.035   6
   2  -1   7 2364.49 561.531  20
   2   1   7 3901.02 729.170  20
   2   1   7 3256.95 551.507  14
  -2  -1  -7 3284.85 550.890  11
  -2  -1  -8 150421. 6561.23  11
   2  -1   8 150167. 6948.19  20
   2   1   8 140314. 6949.03  20
   2   1   8 144616. 6545.08  14
  -2   1  -8 147377. 7035.76   8
  -2  -1  -8 148825. 7049.11   8
   2   1   9 836.971 312.032  14
   2   1   9 693.979 370.988  20
   2  -1   9 534.430 330.913  20
  -2  -1  -9 879.419 418.518   8
  -2   1  -9 887.887 448.030   8
  -2  -1  -9 1142.21 359.879  11
  -2   1 -10 173187. 8249.18   8
  -2  -1 -10 159520. 8103.28   8
   2   1  10 161154. 7417.66  14
  -2  -1 -10 162812. 7467.89  11
   2   1  10 167829. 8038.26  20
   2  -1  10 177102. 8086.70  20
  -2   1 -11 17519.4 2014.33   8
  -2  -1 -11 16403.9 1932.47   8
   2   1  11 18342.6 1965.11  20
   2  -1  11 16981.5 1862.58  20
  -2  -1 -11 19161.2 1675.62  11
   2   1  11 14080.1 1492.59  14
   2  -1  12 161612. 8011.02  20
  -2  -1 -12 158918. 8275.99   8
  -2   1 -12 152553. 8216.37   8
   2   1  12 153850. 7977.41  20
   2  -1  13 1537.84 613.509  20
   2   1  13 998.658 533.728  20
  -2  -1 -13 683.062 649.791   8
  -2   1 -13 1383.25 771.035   8
   2  -1  14 3495.40 928.476  20
  -2   1 -14 2002.16 875.707   8
  -2  -1 -14 987.171 661.118   8
  -2  -1 -15 6262.23 684.658  39
  -2   1 -15 7315.09 720.296  39
  -2  -1 -15 7771.67 793.316  40
   2  -1  15 8617.69 744.678  30
   2   1  15 8813.13 782.251  30
   2  -1  15 9064.54 1517.17  20
  -2  -1 -15 7864.11 1565.55   8
  -2   1 -15 8788.88 1699.09   8
  -2  -1 -16 10730.5 951.310  40
  -2   1 -16 8752.16 816.624  39
  -2  -1 -16 8122.28 790.020  39
   2  -1  16 9621.18 817.358  30
   2   1  16 11432.8 901.159  30
   2  -1  16 9532.10 1602.76  20
  -2   1 -16 11602.7 1959.99   8
  -2  -1 -16 11125.1 1926.31   8
   2   1  17 7180.11 1461.95  20
   2  -1  17 6385.84 1282.04  20
  -2  -1 -17 6803.09 746.034  40
  -2   1 -17 7263.25 707.241  39
   2  -1  17 7025.87 683.343  30
   2   1  17 7884.67 745.624  30
  -2   1 -18 2894.22 439.754  39
  -2  -1 -18 2861.64 478.325  40
   2   1  18 3636.83 495.812  30
   2  -1  18 2531.57 412.242  30
  -2  -1 -19 4089.90 533.970  40
  -2   1 -19 3735.00 516.689  40
  -2   1 -19 3686.31 465.345  39
   2   1  19 3819.96 484.100  30
   2  -1  19 3897.23 477.920  30
  -2  -1 -20 1668.88 309.785  24
   2  -1  20 1771.13 299.193  30
   2   1  20 1488.53 301.000  30
  -2  -1 -20 1743.92 354.355  40
  -2   1 -20 1881.47 371.773  40
  -2  -1 -21 9386.85 713.948  40
  -2   1 -21 9205.72 704.056  40
  -2  -1 -21 7579.96 592.408  24
   2  -1  21 8750.04 626.210  30
   2   1  21 7562.99 628.528  30
   2   1  21 7714.60 708.072  21
   2  -1  21 8275.91 714.272  21
  -2   1 -22 19682.4 1042.69  40
  -2  -1 -22 19655.6 1033.52  40
  -2  -1 -22 15383.7 893.698  24
   2  -1  22 18900.2 1069.42  21
   2   1  22 18459.7 1073.93  21
   2   1  22 21146.8 1022.33  30
   2  -1  22 17245.0 923.530  30
   2   2 -22 228.655 177.413  40
  -2   2  22-38.3468 189.430  21
  -2  -2  22 483.435 198.396  21
  -2   2  22 456.491 153.551  30
  -2  -2  21 34426.8 1860.11  21
  -2   2  21 34097.1 1866.54  21
  -2   2  21 36071.4 1776.67  30
   2  -2 -20 29347.2 1608.98  40
  -2   2  20 32954.5 1685.74  30
  -2  -2  20 29946.5 1770.27  21
  -2   2  20 28273.2 1738.34  21
   2  -2 -19 26450.6 1529.39  40
   2   2 -19 25019.5 1523.48  25
  -2   2  19 28519.2 1582.25  30
  -2   2  19 25969.6 1657.68  21
  -2  -2  19 26448.6 1664.51  21
   2  -2 -18 9883.21 829.128  40
   2   2 -18 8058.80 758.837  25
  -2   2  18 8610.00 792.949  30
  -2  -2  18 8166.00 858.097  21
  -2   2  18 8469.21 884.138  21
  -2   2  17 14285.6 2007.33  13
   2   2 -17 12609.3 978.610  25
   2  -2 -17 12407.1 983.153  40
  -2   2  17 10217.3 1695.08  20
  -2   2  17 13558.4 1012.30  30
   2   2 -17 9033.82 1772.65   8
   2  -2 -17 10347.4 1861.26   8
  -2   2  16 7481.69 1392.80  13
   2   2 -16 6455.70 680.468  25
  -2   2  16 5813.90 1238.54  20
   2  -2 -16 7359.71 738.252  40
  -2   2  16 6897.00 718.278  30
  -2   2  15 1304.61 693.585  13
  -2  -2  15 1058.33 565.414  13
  -2  -2  15 1364.58 571.145  20
  -2   2  15 858.702 531.104  20
  -2  -2  14 2855.84 874.596  13
  -2   2  14 1279.89 539.428  14
  -2   2  14 2044.84 717.111  13
  -2  -2  14 3010.81 800.974  12
  -2   2  14 2020.24 737.199  20
  -2  -2  14 1908.14 624.546  20
  -2  -2  13 20991.1 2102.95  12
  -2  -2  13 17443.7 2048.29  13
  -2   2  13 23030.7 2086.31  14
  -2  -2  13 18471.1 1881.95  20
  -2  -2  12 729.529 410.928  13
  -2   2  12 420.754 346.263  14
  -2  -2  12 464.272 348.782  12
  -2  -2  12 262.276 264.540  20
  -2   2  11 5193.49 890.873  14
  -2  -2  11 3859.62 891.853  13
  -2  -2  11 3557.68 800.314  12
  -2  -2  11 4443.59 787.834  20
  -2  -2  10 10208.2 1135.38  20
  -2  -2  10 7409.32 1198.10  13
  -2  -2  10 8355.68 1150.57  12
  -2   2  10 10626.2 1254.53  14
  -2   2   9 41673.8 2633.66  14
  -2   2   9 34606.5 2595.70  20
  -2  -2   9 40154.6 2418.55  20
  -2  -2   9 34632.7 2539.04  12
  -2  -2   9 41220.9 2819.81  13
  -2   2   8 159720. 7115.12  10
  -2  -2   8 180707. 7841.05  13
  -2  -2   8 166310. 7626.93  12
  -2   2   8 169206. 7544.36  14
  -2  -2   8 173375. 7286.02  20
  -2   2   8 169632. 7692.32  20
  -2  -2   8 169708. 6971.52  16
  -2  -2   7 174288. 7372.31  16
  -2   2   7 164689. 7471.52  10
  -2   2   7 170715. 7794.63  14
  -2  -2   7 175091. 7894.01  12
  -2  -2   7 190236. 8063.07  13
  -2   2   7 184550. 7982.26  20
  -2  -2   7 185043. 7567.91  20
  -2   2   7 209379. 7860.65   6
  -2   2   7 189090. 7794.53   3
  -2   2   6 44920.1 2455.08  10
  -2  -2   6 45293.7 2670.82  12
  -2  -2   6 48888.3 2759.21  13
  -2  -2   6 45578.4 2369.28  16
  -2  -2   6 49943.6 2432.16  20
  -2   2   6 52428.8 2787.08  20
   2   2  -6 51220.4 2757.55   3
  -2   2   6 49434.9 2587.46   3
  -2   2   6 49342.2 2581.28   6
  -2   2   5 20139.5 1322.36  10
  -2  -2   5 19947.6 1261.22  16
  -2   2   5 19030.2 1402.02  20
  -2  -2   5 20302.8 1455.94  12
  -2  -2   5 19669.0 1435.84  13
  -2   2   5 22014.2 1346.89   3
  -2   2   5 18853.5 1313.48   6
  -2  -2   5 20042.9 1470.75   5
   2  -2  -5 18760.0 1489.87   4
  -2   2   4 22816.0 1371.32  10
  -2   2   4 24851.0 1457.79  14
  -2  -2   4 20713.0 1433.43  12
  -2  -2   4 19762.8 1386.92  13
  -2  -2   4 21116.8 1299.50  16
  -2  -2   4 20867.6 1436.71   5
  -2   2   4 21687.8 1350.93   6
   2  -2  -4 21812.2 1479.04   4
  -2   2   4 21704.9 1271.34   3
  -2   2   3 398786. 15996.8  10
  -2   2   3 429367. 16011.7  14
  -2   2   3 415024. 15916.4   1
  -2  -2   3 436452. 16166.7   5
  -2   2   3 416816. 15802.3   3
  -2  -2   3 416638. 15900.7   1
  -2   2   3 408991. 16004.2   6
  -2  -2   3 403935. 16080.1  13
  -2  -2   3 418760. 16001.5  16
  -2   2   2 23253.4 1092.32   3
  -2   2   2 24766.3 1244.55   1
  -2  -2   2 22477.4 1382.83   5
  -2  -2   2 23691.2 1227.20   1
  -2  -2   2 22424.2 1397.83  12
  -2  -2   2 23469.0 1354.89  16
  -2  -2   1 146617. 6040.81   5
   2   2  -1 145388. 5794.35   1
   2   2  -1 152883. 5835.31   2
   2  -2  -1 147241. 5825.59   2
  -2   2   1 149409. 6015.25   4
   2  -2  -1 154142. 5815.17   1
  -2  -2   1 146987. 6063.95  12
  -2  -2   1 130436. 5931.07  17
  -2   2   0 2744.26 204.422   3
   2  -2   0 2514.61 202.234   5
  -2   2   0 2325.05 361.354   4
  -2  -2   0 2739.23 370.151  17
  -2  -2   0 2436.84 356.795  16
  -2  -2  -1 250292. 9994.99  16
  -2   2  -1 252011. 9828.42   2
  -2  -2  -1 261194. 9833.43   2
   2   2   1 258758. 9668.79   4
  -2   2  -1 247507. 9703.39   3
  -2  -2  -2 10993.8 827.195  11
  -2  -2  -2 11974.5 872.360  16
   2   2   2 10072.9 743.224  14
  -2   2  -2 9590.23 829.405   4
   2   2   2 11831.1 557.616   4
  -2   2  -2 10390.9 754.584   3
   2   2   3 496453. 19633.4  14
  -2   2  -3 531223. 19786.6   3
  -2   2  -3 533095. 19849.0   4
   2   2   3 518966. 19986.7  20
  -2  -2  -3 503602. 19787.3  11
  -2   2  -3 516945. 19818.2   8
  -2  -2  -3 522379. 19837.7   8
   2   2   4 19406.6 1185.96  14
  -2   2  -4 21527.9 1360.80   3
  -2  -2  -4 15671.6 761.694   4
  -2   2  -4 22002.4 1358.69   4
   2   2   4 21070.7 1501.22  20
   2  -2   4 19859.1 1358.00  20
  -2  -2  -4 20695.5 1310.49  11
  -2  -2  -4 19201.4 1330.46   8
  -2   2  -4 18004.8 1314.68   8
   2   2   5 14405.3 1098.91  14
  -2   2  -5 15478.0 1207.79   4
  -2   2  -5 16331.6 1282.25   3
  -2  -2  -5 15158.7 736.624   4
   2   2   5 17554.1 1447.97  20
   2  -2   5 15483.5 1284.48  20
  -2  -2  -5 15438.6 1200.27  11
  -2   2  -5 14456.0 1257.38   8
  -2  -2  -5 13998.7 1237.84   8
  -2   2  -6 4723.52 749.396   8
  -2  -2  -6 3858.88 677.374   8
  -2   2  -6 3795.63 613.529   4
   2   2   6 5960.68 829.051   3
  -2  -2  -6 4466.68 372.387   4
  -2   2  -6 5486.29 781.040   3
   2  -2   6 5621.41 790.619  20
   2   2   6 4193.73 727.490  20
   2   2   6 3922.13 581.694  14
  -2  -2  -6 4547.07 647.430  11
  -2  -2  -7 2898.38 643.110   8
  -2   2  -7 2244.97 574.260   8
  -2  -2  -7 2759.99 338.368   4
  -2   2  -7 2987.99 585.576   4
   2  -2   7 2895.24 624.355  20
   2   2   7 2605.10 604.830  20
   2   2   7 2661.64 536.123  14
  -2  -2  -7 3058.52 565.779  11
  -2  -2  -8 259.993 294.073   8
  -2   2  -8 790.196 398.847   8
   2   2   8 1191.15 462.519  20
   2  -2   8 829.637 396.824  20
  -2  -2  -8 980.261 343.103  11
   2   2   8 1014.03 383.771  14
  -2  -2  -9 40186.8 2905.45   8
  -2   2  -9 37115.7 2841.03   8
   2  -2   9 44272.7 2908.26  20
   2   2   9 36693.5 2801.59  20
   2   2   9 32552.9 2393.07  14
  -2  -2  -9 41569.1 2614.16  11
  -2   2 -10 17097.7 1883.09   8
  -2  -2 -10 14980.3 1768.26   8
  -2  -2 -10 17351.7 1605.13  11
   2   2  10 18922.9 1932.66  20
   2  -2  10 15108.3 1743.63  20
   2   2  10 13279.5 1417.68  14
   2   2  11 87712.3 5287.08  20
   2  -2  11 102453. 5390.74  20
  -2  -2 -11 91656.1 4905.85  11
   2   2  11 85589.3 4728.64  14
  -2   2 -11 92872.2 5489.36   8
  -2  -2 -11 87415.2 5396.36   8
   2   2  12 1815.16 544.473  14
  -2  -2 -12 2273.28 628.950  11
  -2  -2 -12 1669.95 732.701   8
  -2   2 -12 2778.13 864.605   8
   2   2  12 2312.50 730.638  20
   2  -2  12 3185.86 858.609  20
   2   2  13 73876.0 5011.90  20
   2  -2  13 83685.7 5106.87  20
  -2  -2 -13 91936.7 5566.33   8
  -2   2 -13 73014.9 5237.06   8
  -2  -2 -13 78243.1 4640.09  11
  -2  -2 -14 2956.96 1002.61   8
  -2   2 -14 4035.54 1277.77   8
   2   2  14 3749.42 978.421  20
   2  -2  14 4832.62 1063.09  20
   2  -2  15 76067.2 4969.03  20
   2   2  15 75643.0 5087.56  20
  -2  -2 -15 68105.1 5179.31   8
  -2   2 -15 76436.6 5387.24   8
   2   2  15 76634.5 3401.81  30
   2  -2  15 74891.4 3305.85  30
  -2  -2 -15 75215.3 3501.82  40
  -2   2 -15 72103.0 3375.79  39
  -2   2 -15 65034.0 3284.67  25
  -2   2 -16 53.4992 201.585  39
  -2  -2 -16 61.5586 231.946  40
   2  -2  16 220.289 221.835  12
   2   2  16 705.393 473.523  20
   2  -2  16-213.241 214.740  20
  -2   2 -16-548.053 1379.60   8
   2  -2  16 140.947 141.959  30
   2   2  16 108.432 172.662  30
   2  -2  17 93938.8 4043.44  30
  -2   2 -17 90860.6 4094.79  39
  -2  -2 -17 92414.4 4194.90  40
   2  -2  18 2429.68 371.154  30
  -2  -2 -18 1393.18 347.354  40
  -2   2 -18 1501.02 336.896  39
   2  -2  19 51991.0 2431.15  30
  -2  -2 -19 55111.5 2589.83  40
  -2   2 -19 49235.6 2463.48  39
  -2  -2 -19 53808.0 2524.36  24
  -2  -2 -20 173.207 190.094  40
  -2   2 -20 108.773 146.088  39
  -2  -2 -20 263.123 193.032  24
   2  -2  20 32.4315 113.193  30
  -2  -2 -21 8250.60 659.834  40
  -2  -2 -21 8589.18 626.753  24
   2   2  21 9362.57 685.118  30
   2  -2  21 8052.46 571.954  30
   2  -2  21 8283.41 695.753  21
   2   2  21 8914.60 728.663  21
  -2  -2 -22 1873.24 279.819  40
  -2  -2 -22 1769.02 232.765  24
   2  -2  22 1649.72 274.834  21
   2   2  22 1435.46 256.256  21
   2   2  22 2058.27 268.288  30
  -2   3  22 20446.8 1116.92  30
  -2  -3  22 19135.7 1128.05  21
  -2   3  22 19817.7 1157.53  21
  -2   3  21 17365.6 1053.72  30
  -2   3  21 17429.2 1115.11  21
  -2  -3  21 15473.2 1061.59  21
   2  -3 -21 16391.8 1055.30  24
  -2   3  20 30260.5 1566.02  30
  -2   3  20 25488.1 1564.74  21
  -2  -3  20 25716.8 1556.83  21
   2   3 -20 25899.0 1486.16  25
  -2   3  19 42589.9 2162.81  30
  -2  -3  19 43600.8 2259.35  21
  -2   3  19 40170.4 2228.79  21
   2   3 -19 40200.3 2118.05  25
  -2   3  18 23026.7 1458.68  30
  -2   3  18 22817.3 1537.79  21
  -2  -3  18 23621.8 1542.11  21
   2   3 -18 24078.3 1458.63  25
  -2  -3  17 137566. 6010.87  21
  -2   3  17 140829. 6034.79  21
   2   3 -17 140922. 5889.94  25
  -2   3  16 179.243 313.236  14
  -2   3  16 466.961 407.680  13
   2  -3 -16 247.794 353.415   8
   2   3 -16 849.313 267.983  25
   2  -3 -16 1076.73 511.469  11
  -2   3  15 118545. 6755.93  14
  -2   3  15 128520. 7320.23  13
  -2  -3  15 123834. 7055.60  12
   2   3 -15 131752. 5440.46  25
  -2  -3  14 30637.0 2831.62  12
  -2   3  14 28483.5 2617.99  14
  -2   3  14 31200.0 2951.26  20
  -2   3  13 88404.6 5119.26  14
  -2  -3  13 94258.2 5514.68  12
  -2  -3  13 98547.4 5792.17  13
  -2   3  13 80410.1 5344.82  20
  -2  -3  12 103112. 5798.44  12
  -2  -3  12 103900. 6015.50  13
  -2   3  12 99909.0 5485.20  14
  -2   3  12 98682.2 5803.03  20
  -2  -3  11 132046. 6919.65  12
  -2   3  11 131049. 6656.24  14
  -2  -3  11 134788. 7126.24  13
  -2  -3  11 136608. 6360.07  20
  -2   3  11 134537. 7015.06  20
  -2  -3  10 14568.6 1669.54  12
  -2  -3  10 14059.7 1682.83  13
  -2   3  10 17366.8 1806.78  20
  -2  -3  10 15182.1 1385.42  20
  -2   3  10 14198.3 1556.79  14
  -2  -3   9 201597. 9579.01  12
  -2  -3   9 225426. 9814.64  13
  -2   3   9 201191. 9321.10  14
  -2   3   9 207109. 9589.51  20
  -2  -3   9 214658. 8941.88  20
  -2  -3   9 216604. 8864.06  16
  -2   3   8 11136.3 1075.17  10
  -2  -3   8 13242.6 1443.98  12
  -2  -3   8 11858.5 1393.54  13
  -2   3   8 12136.2 1303.51  14
  -2   3   8 13747.1 1453.98  20
  -2  -3   8 11709.4 1065.50  20
  -2  -3   8 14200.3 1173.77  16
  -2   3   7 143430. 6035.35   3
   2  -3  -7 122726. 6293.64   4
  -2   3   7 145013. 6030.30   6
  -2   3   7 128742. 5816.04  10
  -2  -3   7 124094. 5793.22  16
  -2   3   7 134175. 6267.20  20
  -2  -3   7 131798. 5649.32  20
  -2  -3   7 131671. 6323.44  12
  -2  -3   7 129106. 6219.30  13
   2  -3  -6 1113.62 397.104   4
  -2   3   6 843.028 277.272   3
  -2   3   6 1083.17 358.755   6
  -2   3   6 1167.45 327.130  10
  -2  -3   6 1343.39 329.028  16
  -2   3   6 1308.66 412.481  20
  -2  -3   6 1303.50 410.871  13
  -2  -3   6 1430.46 462.077  12
  -2  -3   5 57427.9 2963.87  16
  -2   3   5 58117.4 2933.19  10
  -2   3   5 63009.4 3084.66  14
  -2   3   5 55477.9 2695.90  15
  -2   3   5 59078.2 3101.71  20
  -2  -3   5 52910.2 3020.50  13
  -2   3   5 60831.5 2979.38   6
  -2  -3   5 62453.6 3244.99   5
  -2   3   5 61853.0 2915.17   3
   2  -3  -5 56629.5 3129.40   4
  -2  -3   4 8878.87 957.513   5
  -2   3   4 10471.1 914.255   6
  -2   3   4 11553.9 849.009   3
   2  -3  -4 10796.1 1017.74   4
  -2  -3   4 9721.71 1014.03  12
  -2   3   4 9649.22 899.314  14
  -2   3   4 9206.24 779.357  15
  -2   3   4 12242.0 1029.51  20
  -2  -3   4 10211.2 940.378  16
  -2  -3   3 27220.1 1715.70   5
   2  -3  -3 23939.6 1619.38   4
  -2   3   3 28484.5 1399.79   3
  -2   3   3 25868.2 1399.95   1
  -2  -3   3 25776.9 1389.76   1
  -2  -3   3 28032.2 1748.88  12
  -2   3   3 22737.3 1448.38  15
  -2   3   3 25688.6 1537.59  14
  -2   3   3 26438.4 1610.24  20
  -2  -3   3 25719.6 1612.86  16
  -2   3   2 2908.35 308.605   5
  -2  -3   2 2442.52 445.801   5
  -2   3   2 2315.46 428.375   4
  -2   3   2 2630.98 383.845  14
  -2  -3   2 2511.26 462.520  12
  -2   3   2 3501.96 460.975  15
  -2   3   1 196508. 7945.31  14
  -2  -3   1 196961. 8190.69  16
  -2  -3   1 196245. 7936.68  11
   2  -3  -1 205183. 7813.62   2
  -2  -3   1 203828. 8263.82   5
  -2   3   1 200772. 7698.26   5
  -2   3   1 206365. 8226.87   4
   2   3  -1 201191. 7808.70   2
  -2  -3   1 201558. 8252.92  12
   2   3   0 29852.0 1641.68  14
  -2  -3   0 29649.7 1723.40  16
  -2   3   0 26481.0 1494.77  14
   2   3   0 30521.3 1589.93   4
   2  -3   0 29757.6 1407.59   1
   2   3   0 31583.3 1421.14   1
  -2   3   0 27177.4 1701.15   4
  -2  -3   0 29537.5 1583.54  11
   2   3   1 237367. 9368.56  14
  -2  -3  -1 234002. 9460.57  16
  -2   3  -1 242192. 9141.14   2
   2  -3   1 233737. 9104.35   5
  -2  -3  -1 240833. 9127.60   2
   2   3   1 238918. 9183.40   4
  -2   3  -1 236543. 9543.77   4
  -2  -3  -1 212970. 9325.01  17
  -2  -3  -1 237601. 9365.23  11
  -2  -3  -2 180185. 7345.65  16
   2   3   2 173165. 7245.38  14
  -2  -3  -2 166585. 7202.32  17
  -2  -3  -2 184816. 7345.86  11
   2  -3   2 169185. 7081.87   5
  -2   3  -2 174872. 7097.91   2
  -2   3  -2 190126. 7157.24   3
   2   3   2 185541. 6981.60   4
  -2  -3  -2 178945. 7108.26   2
  -2   3  -3 348002. 13364.7   3
  -2   3  -3 346539. 13623.2   4
  -2   3  -3 343384. 13365.5   8
  -2  -3  -3 332635. 13332.7   8
   2   3   3 339680. 13365.9  14
  -2  -3  -3 348400. 13456.0  16
  -2  -3  -3 322512. 13236.5  17
   2   3   3 365744. 13595.8  20
  -2  -3  -4 133482. 5637.09  17
   2   3   4 140288. 5855.27  14
  -2   3  -4 135780. 5911.56   8
  -2  -3  -4 128146. 5864.63   8
  -2   3  -4 139626. 6098.91   4
  -2   3  -4 132301. 5897.58   3
   2   3   4 141287. 5346.48   6
  -2  -3  -4 138676. 5996.01  11
   2   3   4 134441. 6085.57  20
   2   3   5 276256. 11202.5  14
  -2   3  -5 279771. 11369.9   8
  -2  -3  -5 272832. 11328.7   8
  -2   3  -5 275999. 11351.0   3
  -2   3  -5 286412. 11499.5   4
  -2  -3  -5 289123. 11394.4  11
   2   3   5 267129. 11520.2  20
   2  -3   5 276405. 11385.1  20
   2   3   6 28724.9 1824.10  14
   2  -3   6 26549.4 1916.70  20
   2   3   6 24220.0 1982.88  20
  -2  -3  -6 28151.9 1964.10   8
  -2   3  -6 26367.9 1926.66   8
  -2   3  -6 23430.7 1859.97   3
  -2  -3  -6 26162.2 1264.23   4
  -2  -3  -6 29368.4 1945.15  11
   2  -3   7 252990. 10752.4  20
   2   3   7 242634. 10950.0  20
  -2   3  -7 247781. 10834.4   8
  -2  -3  -7 262545. 10891.8   8
   2   3   7 256099. 10582.0  14
  -2  -3  -7 252436. 10703.9  11
   2  -3   8 118444. 5855.54  20
   2   3   8 113767. 6016.69  20
  -2  -3  -8 114725. 5925.81   8
  -2   3  -8 122334. 6060.96   8
   2   3   8 118686. 5676.05  14
  -2  -3  -8 119956. 5766.76  11
   2  -3   9 160930. 7724.17  20
   2   3   9 156488. 7893.26  20
  -2  -3  -9 155967. 7810.31   8
  -2   3  -9 169065. 7967.84   8
  -2  -3  -9 175861. 7668.47  11
   2   3   9 154366. 7437.73  14
   2  -3  10 9353.21 1286.84  20
   2   3  10 10318.0 1468.50  20
  -2  -3 -10 9907.10 1273.80  11
  -2   3 -10 9072.95 1369.24   8
  -2  -3 -10 8235.46 1312.11   8
   2   3  10 7658.26 1125.26  14
   2  -3  11 113464. 6197.86  20
   2   3  11 110006. 6349.93  20
  -2   3 -11 121573. 6584.46   8
  -2  -3 -11 114978. 6025.51  11
   2   3  11 103066. 5776.76  14
   2   3  12 2257.37 780.898  20
   2  -3  12 2651.50 742.019  20
   2   3  12 3212.64 771.870  14
  -2  -3 -12 4127.39 882.342  11
  -2  -3 -12 3592.36 933.933   8
  -2   3 -12 2398.08 799.034   8
  -2  -3 -13 37237.7 2927.47  11
   2   3  13 35086.8 2818.77  14
   2   3  13 35844.8 3203.42  20
   2  -3  13 37865.6 3092.79  20
  -2  -3 -13 35643.7 3300.81   8
  -2   3 -13 38565.5 3446.75   8
  -2  -3 -14 61606.5 4016.24  11
  -2   3 -14 58017.1 4525.37   8
  -2  -3 -14 64336.0 4653.91   8
  -2  -3 -14 59237.1 2931.04  40
  -2   3 -14 52097.3 2693.16  25
   2   3  14 57897.0 2791.00  30
   2  -3  14 60603.3 4184.00  20
   2   3  14 58048.8 4358.64  20
  -2  -3 -15 17909.1 1340.02  40
  -2   3 -15 18728.5 1288.44  39
  -2   3 -15 18390.1 1226.88  25
   2  -3  15 19532.2 2383.51  12
   2  -3  15 20193.0 2240.74  20
   2   3  15 21294.1 2456.73  20
  -2   3 -15 17637.2 2366.88   8
  -2  -3 -15 20764.5 2530.46   8
   2   3  15 19018.9 1275.82  30
   2  -3  15 17794.8 1160.99  30
  -2   3 -16 18175.4 1242.77  39
  -2  -3 -16 18353.7 1315.82  40
  -2   3 -16 18578.8 1229.36  25
   2  -3  16 11629.2 1884.14  12
   2  -3  16 15740.8 2003.99  20
   2   3  16 15722.7 2163.68  20
   2   3  16 18496.4 1243.26  30
   2  -3  16 17287.9 1134.90  30
  -2   3 -16 18982.7 2479.76   8
  -2  -3 -16 18995.9 2432.27   8
   2   3  17 3201.10 465.008  30
   2  -3  17 2401.01 366.643  30
  -2   3 -17 2348.58 399.581  25
  -2  -3 -17 3480.16 519.790  24
  -2   3 -17 3361.71 483.823  39
  -2  -3 -17 2284.07 452.147  40
   2  -3  18 231.716 134.865  30
   2   3  18 204.285 185.528  30
  -2  -3 -18 253.291 210.414  24
  -2  -3 -18 220.380 228.825  40
  -2   3 -18-48.1430 187.860  39
   2   3  19 418.525 179.480  45
  -2   3 -19 210.884 185.514  39
  -2  -3 -19 339.153 239.307  40
  -2  -3 -19 355.270 232.667  24
   2   3  19 324.175 198.211  30
   2   3  20 4460.76 411.228  45
   2  -3  20 4459.47 506.730  21
  -2  -3 -20 4321.57 479.248  24
  -2  -3 -20 4057.30 484.737  40
  -2   3 -20 4128.31 448.145  39
   2   3  20 5007.97 516.323  30
   2  -3  21 2829.17 366.489  21
   2   3  21 2410.22 350.927  21
  -2  -3 -21 2139.24 329.122  24
  -2  -3 -21 2314.61 333.462  40
   2   3  21 2904.85 359.055  30
   2   4 -22 61480.8 2452.44  40
   2  -4 -22 59161.4 2436.66  24
   2  -4 -21 8823.21 684.164  24
  -2   4  21 7967.16 658.343  21
  -2  -4  21 7747.29 635.821  21
  -2  -4  20 4007.86 471.293  34
   2   4 -20 3530.53 438.066  25
   2  -4 -20 4084.20 495.158  24
  -2   4  20 2533.74 461.228  21
  -2  -4  20 3265.54 466.059  21
   2   4 -19 229.023 184.826  25
   2  -4 -19 153.551 236.441  24
  -2   4  19 521.359 252.013  21
  -2  -4  19 296.645 211.507  21
  -2   4  19 394.861 211.153  30
  -2  -4  19 309.562 214.490  34
   2   4 -18 556.261 255.152  25
  -2   4  18 271.758 182.292  30
  -2  -4  18 761.836 277.284  34
  -2  -4  17 3459.45 556.484  21
  -2   4  17 3434.52 577.128  21
  -2   4  17 4257.51 561.865  30
  -2  -4  17 3724.27 561.484  34
   2   4 -17 4379.95 545.941  25
   2  -4 -16 12319.2 2053.04   8
   2   4 -16 17400.0 1193.96  25
  -2   4  16 14853.7 1874.95  14
  -2  -4  16 17427.8 2175.45  12
   2  -4 -16 18665.8 2076.48  11
  -2   4  16 17420.5 2265.07  20
  -2   4  16 17371.1 1280.82  21
  -2  -4  16 15698.2 1206.00  21
  -2   4  16 16053.9 1195.24  30
   2  -4 -15 3510.13 1140.57   8
   2   4 -15 5151.94 595.765  25
  -2   4  15 3523.77 946.456  14
  -2  -4  15 3872.07 1037.26  12
  -2  -4  15 3736.97 562.562  21
  -2   4  15 4108.01 566.357  30
  -2   4  15 4872.84 1186.68  20
  -2  -4  14 35546.0 3233.48  12
  -2   4  14 31228.2 2841.23  14
  -2   4  14 35764.5 1969.45  30
  -2   4  14 37790.6 3387.34  20
  -2   4  13 13119.0 1689.97  14
  -2  -4  13 13148.7 1849.99  12
  -2   4  13 11673.7 1784.04  20
  -2   4  12 3662.47 862.913  14
  -2  -4  12 3274.35 929.129  12
  -2   4  12 2730.14 827.526  20
  -2   4  11 312.427 314.761  14
  -2  -4  11 387.004 337.635  12
  -2   4  11 194.034 276.502  20
  -2  -4  10 40134.0 3108.95  12
  -2  -4  10 35520.5 2934.49  13
  -2   4  10 33928.5 2882.50  20
  -2   4  10 33442.9 2648.20  14
  -2  -4   9 47194.5 3320.63  12
  -2  -4   9 43520.3 3178.42  13
  -2   4   9 43318.4 3001.61  14
  -2   4   9 39252.6 3069.14  20
  -2  -4   9 45649.0 2735.49  16
  -2  -4   8 289902. 12068.8  12
  -2  -4   8 268813. 11281.0  16
  -2   4   8 249264. 11678.0  20
  -2   4   8 273831. 11211.7  10
  -2  -4   7 82201.7 4084.40  16
  -2   4   7 75687.2 4252.23  20
  -2   4   7 84621.1 4064.83   3
  -2   4   7 71727.8 3878.45  10
  -2  -4   6 130707. 6403.24  16
  -2   4   6 143327. 6375.93  10
  -2   4   6 152029. 6589.07  14
  -2   4   6 148375. 6674.26  20
  -2  -4   6 131958. 6733.48  12
  -2   4   6 154334. 6401.54   3
   2  -4  -5 78481.1 4155.74   4
  -2   4   5 82508.1 3980.65   6
  -2  -4   5 76611.0 3733.67   1
  -2   4   5 87275.8 3884.63   3
  -2  -4   5 84541.4 4375.67  12
  -2   4   5 83100.4 4064.08  14
  -2   4   5 82523.2 4121.76  20
  -2  -4   5 78998.9 4058.13  16
  -2  -4   4 37382.6 2278.37  16
   2  -4  -4 36083.4 1961.03  16
  -2  -4   4 35923.2 1824.94   9
  -2   4   4 40503.9 2242.46  14
  -2   4   4 33859.9 1987.32  15
  -2   4   4 34977.3 2194.17  20
  -2  -4   4 36232.6 2388.24  12
  -2   4   4 41123.4 2042.98   3
  -2   4   4 35362.8 1888.59   1
   2  -4  -4 36501.1 2308.91   4
  -2  -4   4 36539.6 1911.19   1
  -2   4   3 142619. 6578.41  15
  -2   4   3 162216. 6738.13  14
  -2  -4   3 159179. 7026.00  12
   2  -4  -3 142253. 6543.41  16
  -2  -4   3 156963. 6894.54  16
   2  -4  -3 154852. 6913.64   4
  -2  -4   3 164463. 6335.58   1
  -2   4   3 162971. 6334.92   1
  -2   4   3 172994. 6947.86   4
  -2   4   3 159452. 6441.50   5
  -2  -4   3 161529. 6997.34   5
  -2   4   2 128909. 5691.63  14
  -2  -4   2 129405. 5977.37  12
  -2   4   2 135095. 5437.50   5
   2  -4  -2 136995. 5346.85   2
  -2  -4   2 133944. 6015.10   5
   2   4  -2 128677. 5933.83   4
   2   4  -2 137372. 5959.04   5
   2  -4  -2 128386. 5944.19   4
   2   4  -2 133169. 5317.42   2
  -2   4   2 138796. 5964.94   4
  -2  -4   2 134697. 5512.58  11
  -2  -4   1 25801.5 1460.61  11
   2   4  -1 25741.7 1620.45  14
  -2   4   1 24658.7 1505.93  14
  -2  -4   1 25975.5 1713.70  16
  -2  -4   1 22700.5 1659.65  12
  -2  -4   1 27911.3 1568.36  19
   2   4  -1 26576.3 1679.46   4
  -2  -4   1 24622.2 1735.27   5
  -2   4   1 25454.7 1324.08   5
   2  -4  -1 25026.1 1729.59   4
  -2   4   1 23338.4 1686.33   4
   2   4  -1 24453.3 1700.10   5
   2   4   0 42206.3 2353.09  14
  -2   4   0 43650.6 2232.66  14
  -2  -4   0 47051.9 2504.12  16
  -2  -4   0 44392.9 2263.54  11
   2   4   0 45893.7 2551.49   5
  -2   4   0 47076.4 2565.34   4
   2   4   0 46372.8 2359.62   4
   2  -4   0 41247.4 2294.47  12
  -2  -4  -1 156524. 6422.83  11
   2  -4   1 156269. 5980.79   1
   2   4   1 156538. 5984.74   1
   2   4   1 145573. 6667.30   5
   2   4   1 152400. 6310.31   4
  -2   4  -1 146539. 6651.77   4
   2  -4   1 149542. 6171.42   5
   2   4   1 155697. 6494.70  14
  -2   4  -1 142127. 6237.67  14
  -2  -4  -1 150165. 6553.76  16
  -2   4  -2 75462.6 3550.04  14
   2   4   2 83296.4 3816.80  14
  -2  -4  -2 82480.6 3849.11  16
  -2  -4  -2 73574.4 3690.17  17
   2  -4   2 77292.1 3570.51   5
  -2  -4  -2 79356.8 3410.76   2
  -2   4  -2 81055.8 3418.45   2
   2   4   2 84724.3 3570.32   4
  -2   4  -2 85013.4 4060.25   4
   2   4   2 82338.4 4061.79   5
  -2  -4  -2 80740.1 3795.22  11
  -2  -4  -3 114648. 5054.44  17
   2   4   3 116111. 5503.89   5
   2  -4   3 112626. 5039.62   5
  -2   4  -3 120803. 5084.76   3
  -2   4  -3 118222. 4904.51   2
  -2  -4  -3 116362. 4887.70   2
  -2  -4  -3 110579. 4894.44   8
  -2   4  -3 107976. 4917.80  14
   2   4   3 113581. 5172.88  14
  -2  -4  -3 119939. 5220.63  16
   2   4   3 123327. 5135.29  20
  -2  -4  -3 123108. 5303.49  11
  -2  -4  -4 391.839 179.063  17
  -2  -4  -4 796.868 292.277  16
   2   4   4 912.918 344.979  20
  -2  -4  -4 167.953 189.853  11
   2  -4   4 671.663 260.875   5
  -2   4  -4 1157.17 326.125   3
  -2  -4  -4 245.641 152.433   8
   2   4   4 667.398 269.765  14
   2   4   5 13956.6 1226.46  14
   2  -4   5 15125.4 1308.53  20
  -2  -4  -5 14874.0 1236.30   8
  -2   4  -5 14067.0 1276.87   3
   2  -4   5 11780.7 1240.48   5
   2   4   5 16156.4 1462.03  20
   2  -4   6 24889.7 1891.47  20
   2   4   6 22964.2 1974.76  20
  -2   4  -6 26166.2 1923.84   8
  -2  -4  -6 23887.5 1830.25   8
  -2  -4  -6 26345.5 1957.69  11
   2   4   6 25027.7 1820.09  14
   2   4   7 10119.0 1126.97  14
   2  -4   7 8363.90 1072.54  20
   2   4   7 8625.46 1203.46  20
  -2  -4  -7 8195.64 1076.29   8
  -2   4  -7 6937.44 1009.70   8
  -2  -4  -7 8049.67 1070.37  11
   2  -4   8 68501.5 3849.39  20
   2   4   8 56643.2 3905.56  20
  -2   4  -8 67465.9 3964.18   8
  -2  -4  -8 67388.5 3945.90   8
   2   4   8 63086.4 3730.40  14
  -2  -4  -8 67501.7 3869.07  11
   2  -4   9 38168.9 2815.05  20
   2   4   9 36018.4 2976.60  20
  -2  -4  -9 45155.5 3105.02   8
  -2   4  -9 39812.1 2999.26   8
   2   4   9 33666.7 2671.19  14
  -2  -4  -9 41313.3 2880.73  11
   2  -4  10 13926.4 1640.20  20
   2   4  10 12412.4 1704.83  20
  -2  -4 -10 13331.4 1683.38   8
  -2   4 -10 13382.5 1752.87   8
   2   4  10 13465.5 1587.06  14
  -2  -4 -10 13576.5 1600.35  11
   2  -4  11 27229.4 2415.44  20
   2   4  11 25374.9 2575.70  20
  -2   4 -11 27706.3 2654.03   8
  -2  -4 -11 23777.2 2419.49   8
  -2  -4 -11 23175.4 2218.31  11
   2   4  11 20840.1 2129.91  14
   2  -4  12 9255.44 1389.03  20
   2   4  12 9024.13 1521.65  20
   2   4  12 8375.67 1279.27  14
  -2  -4 -12 8990.51 1390.18  11
  -2  -4 -12 8538.60 1477.89   8
  -2   4 -12 8482.19 1475.25   8
  -2  -4 -13 21104.8 2239.42  11
   2   4  13 20689.3 2137.16  14
   2   4  13 19697.6 2368.76  20
  -2  -4 -13 24126.9 2620.13   8
  -2   4 -13 19070.9 2369.50   8
   2  -4  13 21720.6 2249.58  20
  -2  -4 -14 10423.3 1703.06   8
  -2  -4 -14 10291.6 1519.89  11
   2   4  14 9333.38 1664.80  20
   2  -4  14 9204.11 1438.05  20
  -2  -4 -14 8362.55 886.815  40
   2   4  14 7493.78 771.444  30
  -2   4 -14 8986.09 786.875  25
  -2  -4 -14 8400.60 848.180  24
   2  -4  14 8285.19 1564.75  12
   2  -4  15 50492.0 4334.06  12
  -2   4 -15 59950.0 2882.32  25
  -2  -4 -15 64797.4 3048.16  24
  -2  -4 -15 60085.0 3067.76  40
   2   4  15 64142.4 2981.58  30
   2   4  15 55382.4 4439.94  20
  -2  -4 -15 58750.6 4167.87  11
  -2  -4 -15 53809.2 4434.75   8
  -2   4 -16 84927.7 3851.68  39
  -2  -4 -16 83734.2 3933.13  40
  -2   4 -16 81443.5 3755.13  25
  -2  -4 -16 88293.3 3918.22  24
   2   4  16 83349.6 3831.77  30
   2   4  17 3837.16 509.649  30
  -2  -4 -17 3087.93 515.017  40
  -2   4 -17 4048.49 525.005  39
  -2   4 -17 3130.83 463.584  25
  -2  -4 -17 2615.42 477.978  24
  -2   4 -18 77217.7 3552.45  25
  -2  -4 -18 82553.3 3660.95  24
   2   4  18 80899.0 3636.81  30
  -2  -4 -18 77203.7 3646.86  40
  -2   4 -18 82970.6 3619.23  39
   2   4  18 84321.6 3551.56  45
  -2  -4 -19 10617.8 849.266  24
   2   4  19 11386.2 778.037  45
   2   4  19 12648.6 885.098  30
  -2  -4 -19 9897.49 834.122  40
  -2   4 -19 11391.8 835.488  39
   2   4  20 3706.00 368.923  45
   2  -4  20 3808.85 431.363  21
   2   4  20 3794.44 441.500  21
  -2  -4 -20 3610.28 428.908  24
   2   4  20 3483.33 418.247  30
  -2  -4 -20 4136.74 456.515  40
  -2   4 -20 3918.10 464.005  40
  -2   4 -20 3879.84 413.881  39
  -2  -4 -21 3279.39 354.542  24
   2  -4  21 2660.55 325.029  34
   2  -4  21 2488.50 305.340  21
   2   4  21 3299.16 364.441  30
  -2   4 -21 3159.74 374.703  40
  -2  -4 -21 3440.91 373.489  40
  -2  -5  21 6408.29 525.087  34
  -2   5  21 6660.36 554.347  30
   2  -5 -21 7132.27 573.977  24
  -2  -5  20 26317.5 1524.27  34
  -2   5  20 29302.7 1551.80  30
   2   5 -20 30034.3 1527.10  25
   2  -5 -20 30602.6 1579.66  24
  -2  -5  19 42171.6 2225.42  34
  -2   5  19 42209.2 2178.74  30
   2   5 -19 44250.4 2161.67  25
   2  -5 -19 46734.2 2246.90  24
  -2  -5  18 38231.6 2194.82  34
  -2   5  18 43135.1 2193.17  30
   2   5 -18 40273.7 2104.57  25
   2  -5 -18 43463.6 2221.29  24
  -2  -5  17 14913.0 1219.59  34
  -2   5  17 16551.0 1184.87  30
   2   5 -17 15556.3 1118.66  25
   2  -5 -17 16858.5 1240.47  24
   2   5 -16 38566.9 2083.53  25
  -2   5  16 41246.0 1983.46  45
  -2  -5  16 35770.7 2176.32  34
  -2   5  16 38515.9 2142.27  30
   2  -5 -15 408.975 356.764  11
   2   5 -15 278.597 224.631  25
  -2   5  15 136.296 137.585  45
  -2   5  15 511.974 446.553  20
  -2   5  15 555.684 240.979  30
  -2   5  15 582.079 478.649  14
  -2  -5  15 246.433 351.053  12
  -2   5  14 89035.9 3712.35  45
  -2   5  14 81220.8 3831.87  30
  -2   5  14 79199.4 5548.14  20
  -2  -5  14 78137.9 5532.86  12
  -2   5  14 78882.4 5091.88  14
   2   5 -14 79973.6 3748.14  25
  -2   5  13 25399.3 2815.93  20
  -2  -5  13 29405.2 2997.57  12
  -2   5  13 25848.8 2543.42  14
  -2   5  12 83203.9 5612.40  20
  -2  -5  12 91780.7 5805.38  12
  -2   5  12 92166.0 5385.91  14
  -2   5  11 23264.4 2492.36  20
  -2  -5  11 23835.0 2586.07  12
  -2  -5  11 24268.9 1997.39  17
  -2   5  11 25256.1 2385.87  14
  -2   5  10 125951. 6993.96  20
  -2  -5  10 126855. 7106.05  12
  -2  -5  10 128667. 6293.84  16
  -2   5  10 130814. 6749.26  14
  -2   5   9 2494.83 719.638  20
  -2  -5   9 1121.69 380.097  16
  -2  -5   8 9797.81 1208.84  16
  -2   5   8 8720.80 1086.33  10
  -2   5   8 8083.64 1256.15  20
  -2   5   7 34795.2 2531.87  20
  -2   5   7 35380.9 2476.47  14
  -2  -5   7 27400.1 2233.77  16
  -2  -5   7 35098.3 2755.02  12
  -2   5   7 31608.2 2232.12  10
  -2  -5   6 585.236 336.053  16
  -2   5   6 1210.62 416.819  14
  -2  -5   6 2224.93 652.408  12
  -2   5   6 1653.54 477.605  20
  -2  -5   5 2146.10 525.213  16
  -2   5   5 1455.94 448.979  20
  -2   5   5 1963.79 488.679  14
  -2  -5   5 1483.05 579.601  12
  -2  -5   4 215.415 242.672  16
   2  -5  -4 71.3933 160.995  16
  -2   5   4 362.131 193.155  15
  -2   5   4 353.654 235.708  14
  -2  -5   4 245.855 247.717  12
  -2   5   4 322.605 205.640   5
  -2   5   3 6761.41 812.713  14
  -2   5   3 6931.97 810.088  15
   2  -5  -3 6195.32 776.782  16
  -2  -5   3 5059.59 842.511  12
  -2   5   3 6801.52 691.216   5
  -2  -5   2 699.625 208.799  11
  -2  -5   2 198.501 224.700  16
   2  -5  -2 334.413 223.962  16
  -2  -5   2 1069.19 313.731  19
  -2  -5   2 930.381 417.024  12
  -2   5   2 1413.92 367.840  14
  -2   5   2 685.787 198.692   5
  -2  -5   1 12361.0 934.307  11
   2   5  -1 9789.36 1020.31  14
  -2  -5   1 9463.04 1060.70  16
  -2   5   1 8490.71 892.669  14
  -2  -5   1 9941.05 892.750  19
  -2  -5   1 10005.2 1097.10  12
   2   5  -1 9083.22 1010.75   4
  -2  -5   0 11310.2 951.084  11
   2   5   0 9200.25 984.035  14
  -2  -5   0 10299.7 1108.81  16
  -2   5   0 8895.98 890.456  14
  -2  -5   0 11264.5 882.823  19
   2   5   0 10175.0 1004.00   4
   2  -5   0 9682.31 964.563  12
   2   5   1 36992.3 2286.42  14
  -2   5  -1 38581.7 2155.39  14
  -2  -5  -1 36428.1 2352.89  16
   2  -5   1 37662.4 2338.85  12
   2   5   1 37807.0 2204.12   4
  -2  -5  -1 40549.1 2235.78  11
   2   5   2 39272.8 2370.95  14
  -2   5  -2 38660.7 2188.64  14
  -2  -5  -2 40180.3 2433.77  16
  -2  -5  -2 37921.8 2287.04  17
   2  -5   2 38794.5 2513.11  12
  -2  -5  -2 41294.5 2360.10  11
  -2   5  -3 16832.7 1273.83  14
  -2  -5  -3 15903.6 1370.74  16
   2   5   3 17682.8 1436.70  14
  -2  -5  -3 15200.8 1262.38  17
   2  -5   3 17113.5 1610.69  12
  -2  -5  -3 17250.6 1429.44  11
  -2   5  -3 16818.0 1302.45   3
  -2   5  -4 257884. 10433.6  14
  -2  -5  -4 260058. 10682.4  16
   2   5   4 254981. 10733.5  14
  -2  -5  -4 242250. 10361.3  17
  -2   5  -4 258583. 10573.2   3
  -2  -5  -4 265724. 10835.5  11
   2  -5   5 4348.60 695.375  20
   2   5   5 4383.88 738.589  14
  -2   5  -5 5349.76 712.466  14
  -2  -5  -5 5540.51 854.036  11
   2  -5   6 110950. 5176.71  20
  -2  -5  -6 101380. 5270.53  11
   2   5   6 99646.5 5292.25  20
   2   5   6 99388.3 5095.49  14
   2  -5   7 50475.3 3125.94  20
   2   5   7 53177.4 3215.92  14
   2   5   7 48655.6 3376.37  20
   2  -5   8 53045.1 3331.41  20
  -2  -5  -8 56286.2 3526.68  11
   2   5   8 50225.3 3298.61  14
   2   5   8 45247.4 3432.58  20
   2   5   9 2255.32 785.133  20
   2  -5   9 2113.36 624.506  20
   2   5   9 2541.63 678.875  14
  -2  -5  -9 2593.95 735.244  11
   2  -5  10 23520.2 2168.55  20
  -2  -5 -10 21969.2 2221.64  11
   2   5  10 21099.7 2116.49  14
   2   5  10 22863.6 2435.17  20
   2   5  11 664.848 446.528  20
  -2  -5 -11 370.034 372.871  11
   2   5  11 174.015 581.310  14
   2  -5  11 728.228 546.731  12
   2   5  12 937.500 528.486  20
   2   5  12 544.645 409.774  14
  -2  -5 -12 973.746 481.196  11
  -2   5 -13 19547.6 1381.45  28
   2   5  13 23531.7 2379.50  14
  -2  -5 -13 19837.7 1500.12  40
   2   5  13 21106.0 2513.63  20
  -2  -5 -13 22182.4 1504.56  24
  -2   5 -13 23943.6 1542.77  23
  -2   5 -13 21305.2 1348.12  25
   2   5  13 23441.6 1464.10  30
  -2  -5 -13 22772.5 2381.84  11
   2  -5  13 24513.7 2745.07  12
  -2  -5 -14 21163.4 1531.27  40
   2   5  14 18909.1 2434.45  20
  -2   5 -14 20261.9 1321.41  25
  -2  -5 -14 22363.7 1498.64  24
  -2   5 -14 21227.0 1451.14  23
   2   5  14 22140.7 1424.52  30
  -2  -5 -14 19203.7 2228.37  11
   2  -5  14 20040.4 2552.14  12
  -2   5 -15 66842.8 3112.86  25
  -2  -5 -15 69506.9 3294.70  24
   2   5  15 67609.0 3197.58  30
  -2  -5 -15 63747.6 3281.53  40
   2   5  15 62538.5 4752.02  20
   2   5  16 1829.65 349.896  45
  -2   5 -16 972.942 284.847  25
  -2  -5 -16 1144.94 366.738  24
   2   5  16 1373.95 339.503  30
  -2  -5 -16 955.591 342.304  40
  -2   5 -16 1033.04 329.878  39
   2   5  17 6148.83 656.403  30
  -2  -5 -17 6976.64 737.745  24
  -2   5 -17 5915.83 623.201  25
  -2  -5 -17 7004.59 733.222  40
  -2   5 -17 7160.66 704.156  39
   2   5  17 7123.52 659.140  45
   2   5  18 6126.14 618.723  30
  -2  -5 -18 6111.80 650.218  40
  -2   5 -18 6595.07 636.544  39
  -2  -5 -18 6352.01 655.748  24
  -2   5 -18 6233.92 596.360  25
   2   5  18 6394.94 587.577  45
   2   5  19 907.171 216.501  45
  -2  -5 -19 1208.31 300.086  24
   2   5  19 1404.77 280.045  30
  -2   5 -19 685.880 229.701  39
  -2  -5 -19 762.954 267.456  40
  -2   5 -20 34832.8 1653.57  39
  -2  -5 -20 36676.3 1715.64  40
  -2   5 -20 38088.1 1734.63  40
   2   5  20 33927.1 1593.21  45
   2   5  20 35290.2 1704.33  30
  -2  -5 -20 36982.5 1725.63  24
   2  -5  20 31799.1 1715.18  34
  -2   6  20 5518.61 505.218  30
   2   6 -20 5657.35 493.540  25
   2  -6 -20 5158.43 515.540  24
  -2  -6  20 4456.76 415.987  32
  -2  -6  20 4386.33 477.123  34
  -2   6  19 3891.78 468.490  30
   2   6 -19 4689.03 489.821  25
   2  -6 -19 4236.41 510.187  24
  -2  -6  19 4457.07 519.023  34
  -2   6  18 596.570 225.507  30
   2   6 -18 750.135 244.867  25
   2  -6 -18 672.016 281.615  24
  -2  -6  18 1046.10 309.861  34
  -2   6  17 13363.7 908.560  45
  -2   6  17 12992.4 1032.31  30
   2   6 -17 14113.7 1018.25  25
   2  -6 -17 14173.7 1097.52  24
  -2  -6  17 13283.1 1096.32  34
  -2   6  16 5464.55 560.306  45
   2   6 -16 5109.43 600.386  25
   2  -6 -16 5036.54 679.560  24
  -2  -6  16 5960.25 726.053  34
  -2   6  16 5155.06 632.873  30
   2   6 -15 4233.65 570.022  25
   2  -6 -15 4635.88 662.283  24
  -2  -6  15 3623.56 594.642  34
  -2   6  15 5493.62 573.699  45
  -2   6  15 2869.41 960.675  20
  -2   6  15 4333.93 603.114  30
   2  -6 -14 644.990 484.117  11
   2   6 -14 394.962 212.685  25
   2  -6 -14 74.1916 247.860  24
  -2   6  14-263.774 265.684  20
  -2   6  14-203.881 205.403  14
  -2  -6  14 788.850 529.578  12
  -2   6  14 302.377 160.613  45
  -2  -6  14 434.703 242.048  34
  -2   6  14 193.404 224.970  30
   2  -6 -13 3380.45 931.840  11
   2  -6 -13 2922.47 572.057  24
  -2   6  13 2476.95 399.528  45
  -2  -6  13 2668.55 453.968  43
  -2   6  13 1837.48 687.973  14
  -2  -6  13 1584.92 709.678  12
  -2   6  13 2592.67 908.982  20
  -2   6  13 2424.66 463.489  30
  -2  -6  12 21886.7 2624.64  12
  -2   6  12 20822.2 2253.88  14
  -2   6  12 15182.5 2152.39  20
  -2  -6  11 21815.8 2038.74  17
  -2   6  11 21589.8 2497.14  20
  -2   6  11 22064.9 2340.08  14
  -2  -6  10 74557.4 4387.64  16
  -2   6  10 70818.2 4859.02  20
  -2  -6   9 108700. 5851.36  16
  -2  -6   9 108109. 6551.91  12
  -2   6   9 115998. 6371.34  20
  -2   6   8 215907. 10174.0  20
  -2   6   8 204178. 9629.28  10
  -2  -6   8 236575. 10829.6  12
  -2  -6   8 212019. 9929.55  16
  -2   6   8 231651. 10193.5  14
  -2   6   7 130254. 6661.05  20
  -2   6   7 141694. 6748.22  14
  -2  -6   7 149466. 7374.52  12
  -2  -6   7 129788. 6643.26  16
  -2   6   7 120144. 6303.92  10
  -2  -6   6 130910. 6641.05  16
  -2   6   6 137284. 6558.17  14
  -2  -6   6 129404. 6953.49  12
  -2  -6   5 77116.0 4488.88  16
  -2   6   5 80710.7 4339.68  14
  -2  -6   5 82127.2 4783.72  12
  -2  -6   4 80026.7 4521.10  16
  -2  -6   4 85221.2 4745.03  12
   2   6  -4 78049.8 4313.62  14
  -2   6   4 84224.2 4344.75  14
  -2  -6   3 105203. 4818.40  19
  -2  -6   3 105767. 5305.30  12
  -2   6   3 87998.8 4659.76  15
  -2   6   3 102584. 4881.33  14
   2  -6  -3 90118.5 4765.34  16
  -2  -6   2 223959. 9655.72  12
  -2   6   2 216779. 9221.84  14
  -2  -6   2 212233. 9553.08  16
   2  -6  -2 209558. 9334.14  16
  -2  -6   1 229040. 9305.49  11
  -2  -6   1 221199. 9934.43  16
  -2   6   1 232512. 9633.19  14
   2  -6  -1 224828. 9892.10  16
  -2  -6   0 125820. 5528.42  11
   2  -6   0 120478. 6011.19  16
  -2  -6   0 119950. 5931.75  16
   2   6   0 127927. 5876.89  14
  -2   6   0 120674. 5646.27  14
  -2   6  -1 10320.1 1105.49  14
   2   6   1 14836.4 1381.62  14
  -2  -6  -1 12955.3 1335.55  16
  -2  -6  -1 14450.4 1242.54  11
   2  -6   1 13340.5 1325.53  12
  -2  -6  -2 184927. 7669.54  11
   2  -6   2 177681. 7949.51  12
  -2  -6  -2 148777. 7468.30  17
  -2   6  -2 173228. 7488.80  14
   2   6   2 178772. 7792.71  14
  -2  -6  -2 177632. 7800.41  16
  -2  -6  -3 19680.9 1634.77  11
   2  -6   3 17352.1 1777.73  12
  -2  -6  -3 18024.8 1505.32  17
  -2  -6  -3 17030.2 1550.91  16
  -2   6  -3 17492.2 1472.13  14
   2   6   3 21829.0 1747.00  14
   2   6   4 28059.6 2138.43  14
  -2   6  -4 27259.9 1916.10  14
  -2  -6  -4 26814.4 2038.06  16
  -2  -6  -4 28746.6 2147.93  11
   2  -6   4 27485.9 2419.89  12
  -2   6  -5 27489.2 2025.45  14
   2   6   5 31363.4 2304.70  14
  -2  -6  -5 32019.8 2197.45  16
   2  -6   5 26768.3 2554.07  12
  -2  -6  -5 29682.1 2304.24  11
  -2  -6  -6 1150.14 458.390  11
  -2   6  -6 828.854 346.811  14
   2   6   6 523.216 295.461  14
   2  -6   6 201.360 406.195  12
  -2  -6  -7 2994.83 764.885  11
   2   6   7 1271.72 498.611  14
   2  -6   7 3561.38 1005.15  12
   2   6   8 15415.3 1760.74  14
   2  -6   8 15269.7 2154.54  12
  -2  -6  -8 17481.1 1905.09  11
   2   6   9 1185.03 540.932  14
   2  -6   9 1289.84 736.074  12
   2  -6  10 540.817 445.477  16
   2   6  10 549.033 369.577  14
   2  -6  10 1617.54 768.277  12
  -2  -6 -10 975.498 481.983  11
   2  -6  11 11282.4 1943.68  12
   2   6  11 8660.47 1456.78  14
  -2  -6 -11 14708.9 1885.35  11
   2  -6  11 11524.9 1582.32  16
   2  -6  12 175.963 250.749  16
  -2  -6 -12 1057.76 563.662  11
   2   6  12-197.543 281.460  14
   2  -6  12 278.262 396.355  12
   2  -6  12 770.709 273.722  43
  -2   6 -12 248.487 206.543  25
  -2   6 -12 310.455 197.934  23
  -2   6 -12 227.902 181.666  28
  -2  -6 -12 528.245 304.088  40
   2  -6  13 45940.7 4118.05  12
  -2   6 -13 41777.2 2362.15  23
  -2   6 -13 45671.4 2251.94  25
   2  -6  13 47391.2 2358.01  43
   2   6  13 44717.2 2351.40  45
   2   6  13 40528.3 2275.98  30
  -2  -6 -13 41209.0 2444.36  40
   2   6  13 37587.8 3296.68  14
  -2  -6 -13 44098.9 3578.12  11
   2   6  14 25334.4 1541.59  45
  -2  -6 -14 22180.0 1606.43  40
  -2   6 -14 22923.3 1559.85  23
  -2   6 -14 22992.9 1421.61  25
   2   6  14 23854.5 1511.77  30
   2   6  15 45350.1 2232.04  45
  -2  -6 -15 36340.0 2236.69  40
  -2   6 -15 41360.4 2115.26  25
   2   6  15 40923.1 2184.36  30
   2   6  16 44333.5 2148.26  45
  -2  -6 -16 40575.2 2219.84  40
  -2   6 -16 39249.5 2053.41  25
  -2  -6 -16 38625.6 2192.64  24
   2   6  16 40443.0 2126.89  30
   2   6  17 24455.2 1385.39  45
  -2   6 -17 24580.2 1433.01  39
  -2  -6 -17 23861.9 1473.67  40
  -2  -6 -17 24306.5 1482.83  24
  -2   6 -17 22460.8 1348.68  25
   2   6  17 22573.1 1380.75  30
   2   6  18 70507.7 2999.39  45
  -2  -6 -18 70036.6 3107.14  24
  -2   6 -18 66301.2 2984.41  25
   2   6  18 65454.2 3013.40  30
  -2  -6 -18 66240.2 3059.45  40
  -2   6 -18 68554.9 3028.47  39
  -2  -6 -19 51275.6 2342.16  40
  -2   6 -19 51912.9 2313.22  39
   2   6  19 53234.8 2282.90  45
   2  -6  19 45892.2 2391.91  34
  -2  -6 -19 54744.9 2399.46  24
   2   6  19 51309.1 2328.56  30
  -2   6 -20 65818.5 2646.09  40
  -2   6 -20 57687.7 2566.67  39
  -2  -6 -20 61880.7 2619.43  40
   2  -6  20 55705.9 2664.84  34
  -2  -6 -20 64253.0 2662.68  24
   2   6  20 62809.6 2620.90  30
   2   6  20 64312.2 2555.39  45
  -2   7  20 2388.85 301.832  30
  -2  -7  20 1910.51 249.207  32
  -2  -7  20 2437.11 315.621  34
   2   7 -20 3038.81 326.875  25
   2  -7 -20 2597.22 328.146  24
  -2   7  19 2985.80 372.586  30
  -2  -7  19 2215.38 355.151  34
   2   7 -19 2481.72 336.752  25
   2  -7 -19 2455.70 366.088  24
  -2  -7  18 1076.90 306.506  34
   2   7 -18 1808.54 314.063  25
   2  -7 -18 1741.72 345.076  24
  -2   7  18 1557.06 305.291  30
  -2   7  18 2358.09 293.645  45
  -2  -7  17 15619.0 1171.88  34
   2  -7 -17 16407.9 1170.62  24
  -2   7  17 14923.7 1090.70  30
  -2   7  17 17073.4 1015.10  45
  -2  -7  16 193.813 172.233  34
   2  -7 -16 442.509 291.765  24
  -2   7  16 114.159 181.866  30
  -2   7  16 128.608 167.308  45
  -2  -7  15 33113.9 2028.88  34
   2  -7 -15 32274.6 2012.93  24
  -2   7  15 31035.9 1890.39  30
  -2   7  15 35981.7 1835.28  45
  -2  -7  14 221.366 278.633  34
   2  -7 -14 1124.25 370.190  24
  -2   7  14 734.983 259.647  45
  -2   7  14 257.988 243.718  30
  -2   7  13 68706.1 3533.80  30
   2   7 -13 80766.3 3552.36  23
   2  -7 -13 66694.9 3649.89  24
  -2   7  13 74121.0 5078.20  14
  -2   7  13 59688.5 4980.42  20
  -2  -7  13 76201.0 5555.81  12
  -2   7  13 84140.0 3552.01  45
  -2  -7  13 78544.7 3600.14  43
  -2   7  12 16730.4 1346.99  30
  -2   7  12 17755.4 2375.84  20
  -2  -7  12 22330.4 1473.59  43
  -2   7  12 24727.8 1454.31  45
  -2   7  12 17145.8 2180.46  14
  -2  -7  12 24867.8 1578.19  38
   2   7 -12 21354.7 1385.98  23
   2  -7 -12 18892.2 1520.33  24
   2  -7 -12 29642.7 2784.60  11
  -2  -7  11 103480. 4998.00  34
  -2   7  11 97002.6 4798.72  30
  -2   7  11 86154.4 6287.95  20
  -2  -7  11 111732. 6078.30  16
   2   7 -11 111999. 4776.26  23
   2  -7 -11 99487.8 4986.73  24
  -2  -7  11 119414. 4997.90  38
   2  -7 -11 122665. 4913.58  37
   2  -7 -11 131397. 6849.88  11
  -2  -7  11 102482. 6905.73  12
  -2  -7  11 115195. 6111.35  17
  -2   7  11 116829. 4860.65  45
  -2  -7  11 115637. 4949.83  43
  -2  -7  10 27133.0 3081.55  12
  -2   7  10 28666.6 2932.68  20
  -2  -7  10 35299.4 2835.44  16
  -2  -7   9 15701.2 2232.01  12
  -2   7   9 19555.9 2170.09  14
  -2  -7   9 16964.7 1935.03  16
  -2  -7   8 1203.20 641.323  12
  -2   7   8 1626.76 603.889  14
  -2  -7   8 178.898 255.371  16
  -2   7   8 455.526 374.929  10
  -2  -7   7 4261.40 1044.29  12
  -2   7   7 4294.44 906.451  14
  -2  -7   7 4606.50 970.806  16
  -2   7   7 2809.60 712.220  10
  -2  -7   6 18052.3 2113.63  12
   2   7  -6 14798.4 1729.65  14
  -2   7   6 15467.3 1731.64  14
  -2  -7   6 17927.2 1942.51  16
  -2  -7   5-169.054 170.239  16
   2   7  -5 451.984 339.225  14
  -2  -7   5 383.582 334.496  12
  -2   7   5 140.007 199.382  14
   2   7  -4 988.843 452.491  14
  -2   7   4 1956.04 559.248  14
  -2  -7   4 1239.92 537.329  12
   2  -7  -3 5354.11 899.773  16
  -2  -7   3 6796.03 1127.26  16
  -2   7   3 6232.96 937.583  15
  -2   7   3 6868.24 1007.92  14
  -2  -7   3 7361.40 1199.50  12
   2   7  -3 6177.57 984.558  14
  -2   7   2 23730.9 1914.52  14
  -2  -7   2 20163.6 1994.83  16
   2  -7  -2 21155.4 1945.33  16
  -2   7   1 2013.97 532.614  14
   2  -7  -1 988.961 476.498  16
  -2   7   0 543.402 310.528  14
   2  -7   0 902.313 429.023  16
  -2  -7   0 703.005 401.208  16
   2  -7   1 10401.5 1425.25  16
   2   7   1 11255.4 1336.96  14
  -2  -7  -1 10209.0 1297.57  16
  -2   7  -1 12153.9 1256.78  14
  -2  -7  -1 10408.0 1127.53  11
   2  -7   2 9704.72 1386.78  16
  -2  -7  -2 7961.42 1070.53  17
  -2  -7  -2 7755.58 1113.43  16
  -2   7  -2 8006.08 1029.51  14
   2   7   2 8882.82 1182.60  14
  -2  -7  -2 9870.72 1120.90  11
   2  -7   3 8983.52 1327.31  12
  -2  -7  -3 6649.66 970.517  17
  -2  -7  -3 7736.82 1089.80  16
  -2   7  -3 8810.10 1076.75  14
   2   7   3 9060.18 1209.89  14
   2  -7   3 9008.73 1391.05  16
  -2  -7  -3 8338.67 1095.32  11
   2  -7   4 37978.1 3078.20  12
   2  -7   4 36258.5 3065.72  16
  -2  -7  -4 34562.4 2538.56  16
   2   7   4 37382.5 2740.89  14
  -2   7  -4 33111.0 2418.61  14
  -2  -7  -4 38058.3 2693.26  11
   2  -7   5 32184.5 3053.02  12
   2   7   5 37857.6 2818.29  14
  -2   7  -5 35886.2 2569.61  14
  -2  -7  -5 39272.2 2703.80  16
  -2  -7  -5 39924.3 2861.03  11
   2  -7   6 16474.4 2188.55  12
   2  -7   6 19749.2 2251.35  16
   2   7   6 20009.6 1986.49  14
  -2  -7  -6 18341.2 1947.96  11
   2  -7   7 45459.6 3997.37  12
   2  -7   7 41467.9 3537.51  16
   2   7   7 42664.7 3254.47  14
  -2  -7  -7 53000.7 3605.17  11
   2  -7   8 830.994 557.825  12
   2   7   8-178.848 180.088  14
   2  -7   8 629.536 472.472  16
  -2  -7  -8 194.118 338.547  11
   2  -7   9 24172.7 2951.07  12
  -2  -7  -9 26480.1 2583.57  11
   2  -7   9 20166.8 2338.48  16
   2   7   9 25559.0 2499.19  14
   2  -7  10 28962.3 3293.82  12
  -2  -7 -10 27334.6 1827.70  40
   2   7  10 25971.0 1699.77  45
   2   7  10 27286.0 2719.74  14
  -2  -7 -10 34725.0 3010.24  11
   2  -7  10 30701.0 1763.86  43
  -2  -7 -10 25853.8 1753.23  42
  -2   7 -10 28304.4 1685.36  23
  -2  -7 -10 24961.6 1733.52  24
   2  -7  10 32746.6 2941.28  16
  -2   7 -11 26970.9 1618.07  28
   2   7  11 24965.1 2615.10  14
  -2  -7 -11 25502.7 1759.58  24
  -2   7 -11 27238.7 1571.64  25
  -2   7 -11 27427.0 1689.52  23
   2   7  11 28626.6 1740.32  45
  -2  -7 -11 25179.6 1722.54  42
   2  -7  11 30568.6 1757.31  43
  -2  -7 -11 23147.4 1735.85  40
   2  -7  11 27898.0 2666.97  16
   2  -7  11 34136.4 3562.54  12
  -2   7 -12 22795.8 1464.70  28
   2   7  12 23128.5 2482.65  14
  -2  -7 -12 17752.1 1523.05  40
  -2  -7 -12 23082.2 1639.47  24
  -2   7 -12 26404.4 1478.94  25
  -2   7 -12 23092.0 1549.77  23
   2  -7  12 27458.9 2590.82  16
  -2  -7 -12 20715.7 1545.17  42
   2  -7  12 26316.9 1596.23  43
  -2  -7 -12 26441.0 2684.25  11
   2  -7  12 27790.0 3175.45  12
  -2  -7 -13 679.450 323.338  40
  -2   7 -13 399.241 214.445  25
  -2  -7 -13 580.160 343.280  24
  -2   7 -13 837.682 312.024  23
  -2  -7 -13 464.763 276.614  42
   2  -7  13 1272.03 366.679  43
   2  -7  14 14540.3 1075.96  43
   2   7  14 12980.2 1048.27  45
  -2  -7 -14 12412.2 1144.97  40
  -2   7 -14 13314.3 984.354  25
  -2   7 -14 13880.9 1123.32  23
   2   7  15 1942.79 373.294  45
   2  -7  15 1944.77 365.719  43
   2   7  15 1732.93 344.135  30
  -2  -7 -15 1588.06 415.821  40
  -2   7 -15 2255.48 386.769  25
  -2   7 -15 2249.22 408.522  23
  -2  -7 -16 8479.66 823.527  40
   2   7  16 8366.29 730.914  45
   2   7  16 8307.09 733.823  30
  -2   7 -16 8311.98 706.004  25
  -2  -7 -17 3966.60 512.174  40
  -2   7 -17 4988.25 534.348  39
   2   7  17 4785.46 496.828  45
   2   7  17 4145.90 461.142  30
  -2   7 -17 3890.25 449.845  25
  -2   7 -18 2678.25 347.701  39
  -2  -7 -18 1617.21 327.073  40
   2   7  18 2228.20 309.060  45
   2  -7  18 1726.62 332.606  34
  -2  -7 -18 2164.69 269.016  27
   2   7  18 2732.82 335.808  30
  -2   7 -18 2447.97 317.952  25
  -2   7 -19 13011.9 781.999  39
   2   7  19 14443.1 782.813  45
   2  -7  19 12554.1 853.821  34
  -2  -7 -19 15102.8 875.572  24
   2   7  19 12701.1 764.664  30
  -2  -8  19 29312.3 1423.91  32
  -2  -8  19 28279.5 1474.28  34
   2  -8 -19 31108.2 1476.29  24
  -2   8  19 31135.5 1439.58  30
  -2   8  18 3278.09 327.416  45
  -2  -8  18 3234.83 420.005  34
   2  -8 -18 3261.40 420.575  24
  -2   8  18 2994.49 371.359  30
  -2   8  17 2684.00 343.654  45
  -2  -8  17 1933.17 378.015  34
   2  -8 -17 2573.10 433.728  24
  -2   8  17 2674.90 378.124  30
  -2   8  16 632.979 196.324  45
  -2  -8  16 464.541 211.901  34
   2  -8 -16 394.526 254.700  24
  -2   8  16 836.363 253.503  30
  -2   8  15 14571.8 1029.01  45
   2   8 -15 16350.4 1095.52  25
   2  -8 -15 14120.3 1170.52  24
  -2   8  15 14264.2 1087.18  30
  -2   8  14 19443.1 1241.71  45
   2   8 -14 18548.4 1243.46  23
   2   8 -14 17336.2 1203.48  25
   2  -8 -14 16941.5 1351.11  24
  -2   8  14 16688.1 1239.81  30
  -2   8  13 11686.3 935.346  45
  -2  -8  13 10320.2 928.248  43
  -2   8  13 7796.09 825.815  30
   2  -8 -13 8834.15 967.280  24
   2   8 -13 8701.77 828.062  23
  -2  -8  13 10249.9 1017.59  34
   2   8 -12 14753.9 1119.14  23
   2  -8 -12 13331.0 1252.50  24
  -2   8  12 16760.9 1195.98  45
  -2  -8  12 17148.6 1259.67  43
  -2  -8  12 15862.1 1326.37  34
  -2  -8  12 15511.8 1251.92  38
   2  -8 -12 16805.4 1178.52  37
   2  -8 -11 18058.6 1260.13  37
   2  -8 -11 20767.4 2414.74  11
  -2  -8  11 19347.1 2602.23  12
  -2  -8  11 14825.7 1895.34  16
   2   8 -11 16097.7 2170.18  14
   2  -8 -11 14241.5 1297.78  24
   2   8 -11 16518.0 1164.49  23
  -2  -8  11 16309.4 1255.09  43
  -2   8  11 17358.5 1237.79  45
  -2  -8  11 16651.6 1367.60  34
  -2  -8  11 17218.0 1297.20  38
  -2  -8  11 15017.5 1870.46  17
  -2  -8  10 15300.8 1833.66  17
  -2  -8  10 12409.8 995.803  29
   2   8 -10 16295.2 2112.23  14
  -2  -8  10 14197.0 1826.11  16
  -2   8  10 13665.9 1902.46  14
   2  -8 -10 11849.4 1123.52  24
   2   8 -10 10884.0 929.439  23
  -2   8  10 12179.4 1015.92  45
  -2  -8  10 13621.7 1190.37  34
   2  -8 -10 15397.2 2016.72  11
  -2  -8  10 11285.8 1994.13  12
  -2  -8  10 12172.2 1068.26  38
   2  -8 -10 14357.7 1110.88  37
  -2  -8   9 13053.6 1747.71  17
  -2  -8   9 14322.1 1044.99  29
  -2   8   9 15389.9 1979.87  14
  -2  -8   9 14375.9 1871.52  16
   2  -8  -9 12208.7 1111.37  24
   2   8  -9 14537.1 1020.00  23
  -2   8   9 14488.0 1102.51  45
  -2  -8   9 12652.8 1097.13  43
   2  -8  -9 18781.3 2181.15  11
  -2  -8   9 13159.4 2099.79  12
   2   8  -9 13425.9 1930.15  14
  -2  -8   9 13932.9 1205.05  34
  -2  -8   9 14368.0 1135.74  38
   2  -8  -9 12607.3 1087.67  37
  -2  -8   8 30899.5 3199.45  12
   2  -8  -8 28508.0 2746.18  11
  -2   8   8 20942.5 2232.44  10
   2   8  -8 30695.7 2888.52  14
  -2   8   8 29285.7 2761.49  14
  -2  -8   8 27428.8 2694.51  16
  -2  -8   7 18620.1 2352.97  12
   2  -8  -7 13883.1 1840.61  11
  -2   8   7 15735.1 1832.15  10
  -2  -8   7 15191.1 1959.04  16
  -2   8   7 15542.6 1907.90  14
   2   8  -7 14821.3 1915.44  14
  -2  -8   6 73289.3 4984.28  12
   2  -8  -6 67143.2 4365.34  11
   2   8  -6 63973.4 4340.26  14
  -2   8   6 66461.7 4340.86  14
  -2  -8   6 62535.9 4458.35  16
   2  -8  -5 39115.4 2981.75  11
  -2  -8   5 38253.3 3344.08  12
  -2   8   5 38742.4 3007.27  14
  -2  -8   5 40131.3 3272.97  16
   2   8  -5 35797.2 2998.41  14
  -2  -8   4 177764. 9001.34  12
   2   8  -4 172122. 8551.70  14
  -2   8   4 180739. 8529.32  14
   2  -8  -3 25960.2 2215.43  16
  -2   8   3 22989.2 2116.52  14
   2   8  -3 20957.0 2103.70  14
  -2  -8   3 21308.1 2268.19  16
   2  -8  -2 161893. 8034.96  16
  -2   8   2 177331. 8021.17  14
   2   8  -2 178674. 8170.91  14
  -2  -8   2 169568. 8373.62  16
   2  -8  -1 15663.9 1784.76  16
  -2  -8   1 14232.5 1731.76  16
  -2   8   1 13159.6 1508.67  14
   2  -8   0 83493.7 5278.71  16
  -2  -8   0 91318.3 5153.97  17
  -2   8   0 94328.7 5027.46  14
  -2  -8   0 100571. 5418.93  16
  -2  -8  -1 7330.81 1139.83  17
  -2  -8  -1 7026.89 1171.92  16
   2  -8   1 7302.68 1311.99  16
  -2   8  -1 7652.52 1096.98  14
   2  -8   2 11230.1 1669.72  16
  -2  -8  -2 11967.6 1450.12  17
  -2   8  -2 13030.1 1475.34  14
  -2  -8  -2 14152.0 1625.18  16
   2   8   2 13225.1 1580.03  14
  -2  -8  -2 11247.1 1300.01  11
  -2   8  -3 1463.41 505.505  14
   2   8   3 1943.21 613.615  14
  -2  -8  -3 1840.44 601.699  16
   2  -8   3 1729.44 724.923  16
  -2  -8  -3 2006.90 575.319  11
   2   8   4 5028.51 1030.20  14
  -2   8  -4 5432.62 926.670  14
   2  -8   4 5668.07 1222.74  16
  -2  -8  -4 5402.97 997.498  16
  -2  -8  -4 4433.88 862.864  11
   2   8   5 9603.56 1422.48  14
   2  -8   5 8856.88 1547.91  12
   2  -8   5 11326.0 1769.07  16
  -2  -8  -5 10675.6 1451.54  11
   2   8   6 1830.67 671.741  14
   2  -8   6 2861.96 949.592  12
  -2  -8  -6 3973.50 932.435  11
   2   8   7 1156.92 518.809  14
   2  -8   7 3417.78 1075.51  12
   2  -8   7 2681.17 921.181  16
  -2  -8  -7 2562.35 797.190  11
   2  -8   8 10783.2 1784.77  16
   2   8   8 17059.6 2026.18  14
  -2  -8  -8 11983.0 1064.42  24
  -2   8  -8 13535.0 1012.89  23
  -2  -8  -8 13339.7 1831.07  11
   2  -8   8 12416.6 1042.99  43
  -2  -8  -8 13385.4 1090.55  42
   2   8   8 11101.3 1023.90  45
   2  -8   8 11646.4 2076.41  12
   2  -8   9 17739.8 2252.28  16
  -2  -8  -9 20123.4 2299.07  11
  -2  -8  -9 15300.5 1281.95  24
  -2   8  -9 18553.1 1249.08  23
   2   8   9 15908.4 1244.21  45
   2   8   9 16269.5 2102.28  14
  -2  -8  -9 15684.6 1313.92  40
   2  -8   9 18734.5 2693.17  12
   2  -8   9 16060.7 1244.39  43
  -2  -8  -9 16547.0 1296.49  42
  -2  -8 -10 2953.95 888.515  11
  -2   8 -10 2707.52 458.014  23
  -2  -8 -10 1901.55 500.599  24
   2   8  10 1335.57 361.710  45
   2  -8  10 1120.68 556.634  16
  -2  -8 -10 1443.54 439.705  40
   2   8  10 1990.88 741.602  14
   2  -8  10 1657.68 885.621  12
   2  -8  10 1786.79 393.962  43
   2  -8  11 636.307 428.015  16
  -2   8 -11 560.401 244.368  23
  -2   8 -11 748.142 257.540  25
  -2  -8 -11 309.265 374.363  24
  -2  -8 -11 1197.33 402.801  40
   2   8  11 728.877 292.113  45
   2  -8  11 920.050 297.197  43
   2   8  11 443.752 447.659  14
   2  -8  11 984.950 739.719  12
  -2   8 -12 52185.2 2452.22  25
  -2   8 -12 47492.8 2572.09  23
  -2  -8 -12 43689.2 2626.95  24
   2  -8  12 52803.7 2617.39  43
   2   8  12 51684.8 2610.94  45
  -2  -8 -12 44319.7 2655.66  40
  -2   8 -13 9346.01 774.370  25
  -2  -8 -13 8707.14 931.040  24
  -2   8 -13 9061.45 883.836  23
   2  -8  13 8839.53 851.227  43
  -2  -8 -13 8872.83 941.481  40
  -2   8 -14 48767.6 2323.41  25
  -2   8 -14 45942.5 2458.16  23
  -2  -8 -14 46848.7 2547.22  24
   2  -8  14 50583.1 2450.50  43
  -2  -8 -14 45580.7 2507.71  40
  -2   8 -15 35362.8 1793.96  25
  -2  -8 -15 34135.0 1976.28  24
  -2   8 -15 32227.7 1866.70  23
   2   8  15 38145.0 1912.96  45
   2  -8  15 38167.7 1897.89  43
  -2  -8 -15 33047.1 1929.70  40
   2  -8  16 15345.0 1168.10  34
  -2  -8 -16 18130.9 1204.15  24
  -2   8 -16 16330.3 1023.24  25
  -2   8 -17 33226.0 1606.39  25
   2   8  17 35907.0 1674.42  45
  -2   8 -17 33876.4 1680.74  39
  -2  -8 -17 32166.7 1606.80  27
   2   8  18 15048.3 825.820  45
  -2   8 -18 14667.1 831.215  39
  -2  -8 -18 12869.1 746.969  27
  -2   9  17 14944.8 838.784  45
   2  -9 -17 13864.5 915.119  24
   2   9 -17 14259.6 876.565  25
  -2   9  16 55399.7 2460.87  45
   2   9 -16 55209.5 2496.40  25
   2  -9 -16 52945.9 2578.00  24
   2   9 -15 3369.05 440.394  25
   2   9 -15 2517.63 384.386  23
   2  -9 -15 2662.59 454.888  24
  -2   9  15 3377.64 433.357  45
  -2  -9  15 3302.72 502.321  34
   2   9 -14 68574.0 3116.94  23
   2  -9 -14 62992.5 3226.92  24
   2   9 -14 66368.3 3088.06  25
  -2   9  14 71742.4 3136.40  45
  -2  -9  14 65002.0 3279.85  34
   2   9 -13 16496.0 1155.38  23
   2  -9 -13 14277.8 1237.36  24
  -2  -9  13 15205.2 1285.18  34
  -2  -9  12 44531.1 2357.14  38
  -2  -9  12 43402.9 2303.03  43
  -2   9  12 42448.6 2239.54  45
  -2  -9  12 35215.6 2312.41  34
   2   9 -12 42285.4 2192.17  23
   2  -9 -12 34878.7 2273.66  24
   2  -9 -12 46958.4 2238.09  37
  -2  -9  11 48550.1 2513.45  38
  -2   9  11 42891.1 2359.68  45
  -2  -9  11 40796.0 2499.15  34
   2   9 -11 46307.0 2335.72  23
   2  -9 -11 40529.8 2478.21  24
   2  -9 -11 49478.0 2423.40  37
  -2  -9  10 15908.8 1233.39  38
  -2   9  10 14764.9 1166.12  45
  -2  -9  10 14609.0 1189.57  43
   2  -9 -10 14082.7 1232.12  24
   2   9 -10 15493.0 1112.53  23
   2  -9 -10 15199.8 1180.00  37
  -2  -9  10 15152.8 1295.42  34
  -2  -9   9 1834.82 456.008  34
   2   9  -9 2868.26 904.101  14
  -2   9   9 1820.52 830.073  14
  -2  -9   9 1828.93 871.842  12
  -2  -9   9 1858.78 445.730  43
  -2  -9   9 1858.18 694.171  17
  -2  -9   9 2512.69 432.028  29
  -2  -9   9 1099.08 591.092  16
  -2  -9   9 2770.66 497.218  38
   2   9  -9 2946.32 439.751  23
   2  -9  -9 1774.21 431.231  37
   2  -9  -9 3024.09 910.724  11
   2  -9  -8 14736.7 1178.97  37
   2  -9  -8 16855.7 2099.66  11
  -2  -9   8 13822.0 2195.51  12
  -2   9   8 12155.0 1050.16  45
  -2  -9   8 13027.9 1123.22  43
  -2  -9   8 13012.5 1149.56  34
  -2  -9   8 13572.3 1870.28  17
  -2  -9   8 14114.5 1051.23  29
  -2  -9   8 11206.1 1767.50  16
   2   9  -8 16363.3 2140.55  14
  -2   9   8 15498.1 2021.72  14
  -2  -9   8 14309.5 1146.03  38
   2   9  -8 14872.8 1038.67  23
  -2   9   8 12807.7 1756.68  10
   2  -9  -7 4587.51 650.751  37
  -2   9   7 5938.07 1258.55  14
   2   9  -7 4949.31 1147.34  14
  -2  -9   7 3080.23 1070.77  12
  -2  -9   7 4867.29 646.637  43
  -2  -9   7 5386.82 1142.16  17
  -2  -9   7 5412.75 592.871  29
  -2  -9   7 6990.62 1360.25  16
   2   9  -7 5843.79 593.992  23
  -2   9   7 4898.39 601.650  45
  -2  -9   7 4928.08 661.290  34
  -2  -9   7 4865.33 624.328  38
  -2   9   7 4696.61 1058.64  10
   2  -9  -7 2973.57 874.865  11
  -2   9   6 26081.8 2552.08  10
  -2  -9   6 26088.0 1481.96  29
   2   9  -6 22116.8 2451.42  14
  -2   9   6 27951.8 2655.64  14
  -2  -9   6 19921.8 2483.37  16
   2   9  -6 24769.8 1437.32  23
  -2   9   6 22909.3 1484.69  45
  -2  -9   6 22668.9 1560.70  43
   2  -9  -6 23471.6 1573.29  37
  -2  -9   6 24547.4 2820.43  12
  -2  -9   6 27873.9 1652.99  34
  -2  -9   6 24710.8 1570.04  38
   2   9  -5 184.435 131.479  23
  -2   9   5 190.674 332.603  14
   2   9  -5 615.565 462.032  14
  -2  -9   5 234.928 177.140  29
   2  -9  -5 121.259 211.578  37
  -2   9   5 212.321 200.088  45
  -2  -9   5 58.2238 165.949  38
  -2  -9   4 32872.9 3176.52  16
   2   9  -4 39644.9 3202.07  14
  -2   9   4 37919.4 3060.41  14
  -2   9   3 347.760 391.628  14
   2   9  -3 378.124 380.875  14
  -2  -9   3 220.847 222.611  16
  -2  -9   2 81389.3 5341.05  17
  -2   9   2 89657.2 5230.99  14
  -2  -9   2 94685.6 5694.32  16
   2   9  -2 96069.6 5455.53  14
   2  -9  -2 92153.3 5393.01  16
   2   9  -1 2348.83 757.011  14
  -2   9   1 3419.91 826.213  14
  -2  -9   1 2302.83 730.157  17
  -2  -9   1 3891.48 972.667  16
   2  -9  -1 2941.45 843.903  16
  -2   9   1 2314.67 724.345  15
  -2  -9   0 49864.3 3745.69  17
   2  -9   0 55203.3 4134.52  16
   2   9   0 58651.4 3946.57  14
  -2  -9   0 59640.6 4120.84  16
  -2   9   0 58563.8 3807.20  14
  -2  -9  -1 60406.8 4165.61  17
   2  -9   1 68157.7 4754.79  16
  -2  -9  -1 67256.2 4412.38  16
  -2   9  -1 67722.5 4179.34  14
  -2  -9  -2 52988.1 3697.41  17
   2  -9   2 54545.2 4335.69  16
  -2  -9  -2 64410.2 4136.15  16
  -2   9  -2 57890.4 3780.05  14
   2  -9   3 44752.8 3910.61  16
   2   9   3 43489.1 3402.92  14
  -2  -9  -3 46104.7 3398.16  16
  -2   9  -3 44762.8 3229.61  14
  -2   9  -4 93045.4 4106.95  23
   2   9   4 97535.7 5675.02  14
   2  -9   4 97182.8 6278.48  16
   2  -9   5 52752.7 4461.42  16
   2   9   5 57625.8 4071.65  14
   2   9   5 58666.5 2750.09  45
  -2  -9  -5 57366.6 3899.37  11
   2  -9   5 54984.3 2715.76  38
  -2   9  -5 56890.9 2695.32  23
   2  -9   5 51500.9 2802.79  43
   2   9   6 70114.2 4652.26  14
  -2   9  -6 67463.9 3149.32  23
   2   9   6 65448.6 3196.08  45
   2  -9   6 70730.2 3189.35  38
  -2  -9  -6 68310.4 4509.06  11
   2  -9   6 63351.9 3267.80  43
  -2  -9  -7 31086.6 2834.01  11
   2   9   7 30285.9 2865.53  14
  -2  -9  -7 25600.3 1651.04  42
   2   9   7 24142.5 1634.42  45
   2  -9   7 28821.9 3253.08  12
   2  -9   7 27624.0 3037.22  16
   2  -9   7 27549.5 1616.93  38
  -2  -9  -8 223479. 10770.8  11
   2   9   8 222287. 10772.7  14
   2  -9   8 208873. 8978.14  34
   2  -9   8 210904. 8844.03  43
   2   9   8 210563. 8836.07  45
   2  -9   8 219099. 11782.4  12
   2  -9   8 226027. 11232.0  16
   2  -9   8 219101. 8716.92  38
   2   9   9 7690.79 839.836  45
  -2  -9  -9 10934.1 1698.83  11
   2   9   9 9115.29 1570.66  14
   2  -9   9 10050.5 2047.98  12
   2  -9   9 8709.07 887.503  43
  -2  -9  -9 7811.99 893.065  24
  -2   9  -9 8691.22 839.580  23
   2  -9   9 8066.41 922.801  34
   2  -9   9 9222.13 1637.10  16
   2   9  10 82933.9 4184.02  45
   2  -9  10 83748.3 4406.70  34
   2  -9  10 103485. 4360.26  43
  -2   9 -10 98641.1 4084.93  25
  -2   9 -10 93980.8 4228.00  23
  -2  -9 -10 90880.4 4396.44  24
   2   9  11 16330.2 1273.87  45
   2  -9  11 21703.0 1406.44  43
  -2  -9 -11 17549.5 1416.50  24
  -2   9 -11 19911.3 1221.70  25
  -2   9 -11 16309.1 1276.48  23
   2  -9  11 19343.4 1510.64  34
   2  -9  12 26889.1 1662.53  43
   2   9  12 27476.4 1671.25  45
   2  -9  12 26331.8 1828.69  34
  -2   9 -12 28616.4 1539.70  25
  -2   9 -12 27506.2 1686.15  23
  -2  -9 -12 24976.6 1742.89  24
   2   9  13 1622.03 368.609  45
   2  -9  13 1422.03 370.565  34
   2  -9  13 1465.41 336.155  43
  -2   9 -13 1125.05 319.300  23
  -2   9 -13 1319.94 286.319  25
  -2  -9 -13 1198.04 410.704  24
   2   9  14 4823.87 561.743  45
   2  -9  14 5425.13 576.393  43
  -2   9 -14 5206.25 509.274  25
  -2  -9 -14 5706.26 675.599  24
  -2   9 -14 5657.23 629.240  23
   2  -9  14 5446.06 658.228  34
  -2   9 -15 3816.92 401.739  25
   2  -9  15 3727.20 508.721  34
  -2   9 -16 74.0624 108.378  25
   2   9  16 64.0902 124.989  45
  -2   9 -16-34.5903 151.835  39
  -2  -9 -16 123.850 124.727  27
   2  -9  16 82.4007 143.727  34
   2   9  17 1632.45 233.779  45
  -2   9 -17 1180.28 222.743  39
  -2  -9 -17 1578.91 223.227  27
   2  -9  17 1434.63 254.400  34
  -2 -10  16 4507.50 485.496  34
   2  10 -16 5396.43 455.397  25
  -2  10  16 5205.15 431.392  45
  -2 -10  15 1627.02 328.163  34
   2  10 -15 2427.74 327.461  25
   2  10 -15 1825.65 285.969  23
  -2  10  15 2393.50 327.276  45
  -2 -10  14 848.316 274.606  34
   2  10 -14 1042.97 260.522  25
   2  10 -14 903.280 236.724  23
  -2  10  14 1131.72 272.369  45
  -2 -10  13 1161.78 350.332  34
   2  10 -13 920.318 252.470  25
   2  10 -13 1126.34 267.209  23
  -2  10  13 947.428 272.461  45
  -2 -10  12 673.960 273.656  34
  -2  10  12 1226.26 310.338  45
   2  10 -12 982.239 277.512  23
   2  10 -11-51.5327 220.147  23
  -2 -10  11 129.204 234.538  38
  -2 -10  11 180.784 201.247  43
  -2 -10  11-71.2535 202.930  34
   2  10 -10 684.733 244.811  23
  -2 -10  10 655.114 294.643  34
  -2 -10  10 1133.75 330.285  38
  -2 -10  10 828.576 302.448  43
   2  10  -9 52.7368 176.178  23
  -2  10   9 63.4195 191.629  45
  -2 -10   9 443.234 243.215  29
  -2 -10   9 506.085 300.187  34
  -2 -10   9-67.4831 192.246  38
  -2 -10   9 132.198 249.072  43
   2  10  -8 6118.98 635.243  23
  -2  10   8 6417.34 705.143  45
  -2 -10   8 5147.29 602.525  29
  -2 -10   8 5118.99 673.414  34
  -2 -10   8 3967.35 600.166  38
  -2 -10   8 3982.82 606.105  43
   2  10  -7 413.154 208.271  23
  -2  10   7 491.436 239.791  45
  -2 -10   7 160.698 170.886  29
  -2 -10   7 397.198 240.566  34
  -2 -10   7 203.979 205.659  43
  -2 -10   7 199.184 189.383  38
  -2 -10   6 30143.4 1677.80  29
  -2 -10   6 28434.2 2993.26  16
  -2  10   6 25983.8 2712.01  14
   2  10  -6 32860.6 3080.44  14
  -2 -10   6 27745.5 1757.36  38
   2  10  -6 29086.8 1647.57  23
  -2  10   6 26594.6 2748.24  10
  -2  10   6 29723.9 1737.34  45
  -2 -10   6 27089.4 1760.67  43
  -2 -10   5 603.718 210.264  29
  -2 -10   5 380.166 239.937  38
   2  10  -5 757.300 250.215  23
  -2 -10   5 237.162 338.581  17
  -2  10   5 1297.87 616.523  10
  -2  10   5 1043.27 594.732  14
   2  10  -5 899.039 554.879  14
  -2 -10   5 872.688 317.965  43
  -2  10   5 792.586 256.078  45
   2  10  -4 83479.2 5361.49  14
  -2  10   4 84026.0 5225.83  14
  -2 -10   4 84187.4 5585.97  16
   2  10  -4 83128.6 3654.68  23
  -2 -10   4 76548.2 3594.54  29
  -2  10   4 83701.2 3711.94  45
  -2 -10   4 78891.7 3796.56  43
  -2 -10   4 79035.5 5382.97  17
  -2  10   3 28889.4 2688.40  14
  -2 -10   3 26289.8 2796.84  16
   2  10  -3 23530.6 2559.02  14
  -2 -10   3 23427.2 1547.30  38
   2  10  -3 24903.2 1487.51  23
  -2 -10   3 25525.9 1471.19  29
  -2  10   3 24986.9 1504.95  45
  -2 -10   3 25351.4 2714.67  17
  -2 -10   2 52394.1 4074.15  17
  -2  10   2 46148.6 3645.66  14
   2  10  -2 50789.4 3868.54  14
  -2 -10   2 55979.7 4243.19  16
  -2  10   2 53270.0 2557.25  45
  -2 -10   2 50494.3 2617.47  38
  -2  10   1 3459.29 475.468  45
   2 -10  -1 3447.48 954.693  16
  -2 -10   1 3221.84 936.069  16
   2  10  -1 6339.47 1225.19  14
  -2  10   1 2978.42 908.382  14
  -2 -10   1 3191.15 525.836  38
  -2 -10   1 4082.07 1023.07  17
   2 -10  -1 3188.41 514.324  38
  -2  10   1 3935.95 485.779  23
  -2  10   0 6907.92 666.462  45
   2 -10   0 5329.11 1231.40  16
  -2 -10   0 5996.40 1243.78  16
   2  10   0 5897.63 1230.59  14
  -2  10   0 5495.10 1096.96  14
   2 -10   0 5808.07 717.570  43
  -2 -10   0 5337.51 1171.03  17
  -2 -10   0 5100.53 650.411  38
   2 -10   0 5422.39 661.895  38
  -2  10   0 6323.33 632.773  23
  -2  10  -1 341.519 183.998  45
   2 -10   1-248.210 353.545  16
  -2 -10  -1 427.117 372.542  16
  -2  10  -1 224.829 679.197  15
   2  10   1-203.567 355.121  14
  -2  10  -1 181.126 315.995  14
   2 -10   1 337.430 378.434  43
  -2  10  -1 388.963 183.365  23
  -2 -10  -1 773.906 435.695  17
   2 -10   1 227.024 189.720  38
  -2 -10  -1 454.609 242.900  38
  -2 -10  -2 7346.61 773.335  38
   2 -10   2 8717.98 820.704  38
   2 -10   2 11252.7 1853.48  16
  -2 -10  -2 8828.37 1510.71  16
   2 -10   2 7684.70 865.865  43
  -2  10  -2 10209.1 810.038  45
  -2  10  -2 8863.38 771.259  23
   2 -10   3 6264.67 671.412  38
  -2 -10  -3 5835.99 651.697  38
  -2 -10  -3 4796.56 588.060  27
   2 -10   3 5507.76 725.925  43
  -2  10  -3 5077.17 587.168  23
  -2 -10  -3 6318.78 1210.27  16
   2 -10   3 6892.24 1558.98  16
   2 -10   4 285.131 287.260  16
  -2 -10  -4 278.353 177.519  38
   2 -10   4 168.326 178.913  38
  -2  10  -4 470.208 217.112  23
   2 -10   4 138.486 311.949  43
   2  10   4 210.351 212.020  14
   2  10   4 317.456 199.565  45
   2 -10   5 872.839 586.291  16
  -2  10  -5 861.776 277.337  23
   2  10   5 672.708 233.686  45
   2  10   5 1072.00 610.967  14
  -2 -10  -5 652.961 239.749  38
   2 -10   5 225.382 213.326  38
   2 -10   5 347.429 364.164  43
  -2  10  -6 10557.4 895.397  23
   2 -10   6 11720.9 946.891  38
   2  10   6 8398.76 841.076  45
   2 -10   6 8959.23 940.726  43
   2 -10   7 229.222 215.952  38
   2  10   7 63.3295 191.361  45
   2 -10   7 138.005 318.430  43
   2 -10   8 22413.9 1422.63  38
   2  10   8 19566.7 1436.47  45
   2 -10   9 727.847 313.092  43
   2  10   9 317.210 231.127  45
  -2  10  -9 647.130 272.137  23
   2  10  10 23316.6 1596.55  45
  -2  10 -10 27387.2 1665.39  23
   2 -10  10 26720.4 1783.17  34
   2  10  11 13901.9 1093.91  45
   2 -10  11 15728.1 1145.35  43
  -2  10 -11 14415.0 1099.73  23
   2 -10  11 14251.6 1214.22  34
   2 -10  12 29952.1 1632.06  43
   2  10  12 25693.6 1551.41  45
  -2  10 -12 25496.5 1579.11  23
   2 -10  12 24796.1 1661.64  34
   2  10  13 12131.9 924.106  45
   2 -10  13 14621.0 988.305  43
  -2  10 -13 12407.9 960.856  23
   2 -10  13 13461.5 1053.39  34
  -2  10 -14 17047.5 1151.35  23
   2 -10  14 20836.1 1276.43  34
   2 -10  14 19746.0 1167.82  43
   2  10  14 21234.0 1189.21  45
  -2 -10 -14 20921.3 1197.01  27
   2 -10  15 7163.06 617.856  34
  -2 -10 -15 7492.68 591.338  27
   2  10  15 7497.93 574.798  45
  -2 -11  14 9500.58 680.924  32
  -2 -11  14 10979.3 771.501  34
   2  11 -14 9822.69 677.511  23
   2  11 -14 10363.9 685.277  25
  -2  11  14 10788.3 710.815  45
  -2 -11  13 28955.8 1614.86  34
   2  11 -13 30621.9 1545.99  23
   2  11 -13 29046.3 1495.12  25
  -2  11  13 29377.6 1538.41  45
  -2 -11  12 513.915 231.734  34
   2  11 -12 189.613 205.987  25
   2  11 -12 326.543 174.792  23
  -2 -11  11 51449.7 2554.75  38
   2 -11 -11 54424.2 2439.15  38
   2  11 -11 48441.4 2417.89  23
  -2 -11  11 47317.2 2523.36  34
  -2 -11  10 355.577 238.802  34
   2 -11 -10 447.197 234.785  38
  -2 -11  10 118.981 207.635  38
  -2  11  10 214.248 215.853  45
   2  11 -10 95.8486 193.161  23
  -2 -11   9 38157.3 2169.56  38
   2 -11  -9 37613.2 2128.19  38
  -2 -11   9 39860.5 2182.66  34
   2  11  -9 38969.8 2051.45  23
  -2  11   9 40248.7 2143.53  45
  -2 -11   9 40655.0 2150.67  43
  -2 -11   8 7991.90 808.480  43
  -2  11   8 8882.06 826.483  45
  -2 -11   8 8308.87 840.399  38
   2 -11  -8 7787.27 822.684  38
   2  11  -8 7710.97 735.956  23
  -2 -11   8 7044.84 708.313  29
   2  11  -7 3019.83 450.849  23
   2 -11  -7 2219.33 472.193  38
  -2 -11   7 2935.78 491.388  43
  -2 -11   7 3456.53 467.953  29
  -2  11   7 3076.02 499.727  45
  -2 -11   7 3105.02 520.407  38
  -2 -11   6 7436.62 793.205  43
  -2  11   6 8151.24 800.061  45
  -2 -11   6 8826.85 863.937  38
   2 -11  -6 7445.50 847.159  38
   2  11  -6 8117.34 755.942  23
  -2 -11   6 7369.90 720.017  29
   2  11  -5 566.372 220.736  23
   2 -11  -5 624.179 312.849  38
  -2  11   5 393.035 212.348  45
  -2 -11   5 444.905 248.552  43
  -2 -11   5 258.164 225.884  38
  -2 -11   5 845.382 251.045  29
   2 -11  -4 3992.09 608.659  38
  -2  11   4 4639.23 576.211  45
  -2 -11   4 4477.57 596.947  43
  -2 -11   4 4202.16 518.693  29
   2  11  -4 4895.89 570.854  23
   2 -11  -3 3351.27 562.985  38
  -2 -11   3 3535.98 534.835  38
   2  11  -3 3828.52 510.674  23
  -2  11   3 4153.60 506.474  23
  -2  11   3 4045.96 524.397  45
  -2 -11   3 3543.02 470.597  29
  -2 -11   2 10913.4 999.579  38
  -2  11   2 13435.7 961.092  23
   2  11  -2 12463.3 954.542  23
  -2  11   2 13243.1 984.507  45
  -2 -11   2 10193.1 855.386  29
  -2  11   1 50016.9 2441.98  23
   2  11  -1 48533.4 2460.45  23
  -2  11   1 49609.3 2464.19  45
   2 -11  -1 49492.7 2597.64  38
  -2 -11   1 49902.3 2575.35  38
  -2  11   0 21563.6 1303.22  23
   2 -11   0 17851.1 1335.15  38
  -2 -11   0 18387.8 1341.95  38
  -2  11   0 20956.9 1300.11  45
   2 -11   1 36899.1 2286.15  43
  -2  11  -1 44242.3 2182.14  23
   2 -11   1 40081.2 2228.63  38
  -2 -11  -1 40539.2 2242.88  38
  -2  11  -1 45755.3 2194.19  45
   2 -11   2 4499.02 662.958  43
  -2  11  -2 3794.21 497.249  23
  -2 -11  -2 4958.68 624.348  38
   2 -11   2 3521.24 521.653  38
  -2  11  -2 3393.87 469.273  45
   2 -11   3 45086.5 2302.19  38
  -2 -11  -3 43046.4 2292.88  38
   2 -11   3 39848.2 2356.28  43
  -2  11  -3 42407.6 2207.75  23
  -2 -11  -4 489.825 247.296  27
   2 -11   4 988.850 349.980  43
  -2  11  -4 1275.38 309.152  23
  -2 -11  -4 1366.19 350.213  38
   2 -11   4 804.026 307.772  38
   2  11   4 823.060 266.172  45
  -2 -11  -5 129891. 5901.05  27
   2 -11   5 143490. 6102.42  43
  -2  11  -5 144349. 5922.28  23
  -2 -11  -5 138542. 5903.86  38
   2 -11   5 148943. 5982.40  38
   2  11   5 136297. 5881.38  45
  -2 -11  -6 5593.70 697.902  27
   2 -11   6 7316.67 812.220  43
  -2  11  -6 6027.95 668.850  23
   2 -11   6 5308.12 640.935  38
   2  11   6 5229.52 628.413  45
   2 -11   7 110464. 4787.74  43
   2  11   7 103870. 4662.88  45
   2 -11   7 111319. 4676.68  38
  -2 -11  -7 98035.3 4662.32  27
   2 -11   8 19333.9 1329.15  43
   2 -11   8 19021.5 1252.61  38
  -2 -11  -8 15511.2 1214.65  27
   2  11   8 17446.5 1246.50  45
  -2 -11  -9 50774.8 2601.41  27
  -2  11  -9 53920.4 2600.03  23
  -2  11 -10 21096.5 1329.10  23
   2 -11  10 19950.9 1314.32  43
   2  11  10 17353.9 1230.61  45
  -2 -11 -10 21954.8 1354.78  27
  -2  11 -11 43776.4 2125.73  23
  -2 -11 -11 41655.0 2092.58  27
   2 -11  11 42818.8 2103.02  43
  -2  11 -12 764.887 236.828  23
   2 -11  12 1024.84 260.024  43
  -2 -11 -12 902.516 250.181  27
   2  11  12 1021.36 246.208  45
  -2  11 -13 23911.1 1305.34  23
  -2 -11 -13 24763.5 1296.13  27
   2  11  13 21735.9 1236.61  45
   2 -11  13 24067.5 1293.36  34
   2 -12 -12 3472.40 398.280  27
   2  12 -12 3122.73 337.058  25
   2  12 -12 2752.37 332.721  23
  -2 -12  12 3041.87 323.563  32
  -2  12  11 26144.5 1382.63  45
   2  12 -11 26845.2 1315.86  25
   2  12 -11 23477.0 1328.91  23
  -2 -12  11 25132.3 1303.26  32
   2 -12 -10 1923.21 310.821  38
  -2 -12  10 1901.73 359.243  38
   2  12 -10 2015.33 334.521  23
  -2  12  10 2036.74 342.654  45
  -2 -12   9 8648.14 783.702  38
   2 -12  -9 9992.54 785.928  38
   2  12  -9 8186.55 704.997  23
  -2  12   9 7744.13 708.997  45
   2 -12  -8 9497.67 837.099  38
  -2 -12   8 10952.2 904.447  38
   2  12  -8 11029.2 823.551  23
  -2  12   8 8399.28 781.581  45
   2 -12  -7 34891.1 1969.45  38
  -2 -12   7 36336.7 1975.16  38
  -2  12   7 31490.2 1852.18  45
  -2  12   7 34466.0 1757.66  23
   2  12  -7 37907.4 1886.30  23
  -2  12   6 2911.29 399.786  23
   2  12  -6 2253.16 384.707  23
  -2  12   6 2213.92 400.565  45
   2 -12  -6 2272.63 454.046  38
  -2 -12   6 2124.66 436.913  38
  -2 -12   6 2195.63 389.020  43
  -2 -12   6 2154.54 353.367  29
  -2  12   5 92951.9 4203.39  45
  -2 -12   5 97741.7 4242.78  43
  -2 -12   5 92870.6 4125.57  29
   2 -12  -5 94625.4 4397.24  38
  -2 -12   5 95841.0 4333.30  38
  -2  12   5 99989.9 4159.09  23
   2  12  -5 98450.0 4200.23  23
  -2  12   4 13086.8 988.508  45
  -2 -12   4 12788.9 928.298  29
   2 -12  -4 12388.7 1080.54  38
  -2  12   4 13670.7 968.600  23
   2  12  -4 13593.8 983.021  23
  -2  12   3 62020.1 2925.44  45
  -2 -12   3 63651.8 2884.55  29
   2 -12  -3 60993.5 3090.21  38
  -2 -12   3 61568.4 3058.50  38
   2  12  -3 65818.1 2956.35  23
  -2  12   3 59935.0 2878.81  23
  -2  12   2 5869.26 607.595  45
  -2 -12   2 4399.41 511.583  29
  -2 -12   2 4675.15 619.541  38
  -2  12   2 6464.43 619.882  23
   2  12  -2 6182.71 629.591  23
  -2  12   1 58489.4 2752.74  45
  -2 -12   1 54858.1 2670.89  29
   2 -12  -1 57870.4 2891.05  38
  -2 -12   1 59474.2 2907.30  38
  -2  12   1 59570.9 2748.13  23
   2  12  -1 57268.3 2754.46  23
  -2  12   0 1658.26 351.041  45
  -2 -12   0 1475.37 310.086  29
  -2 -12   0 1795.89 389.323  38
   2 -12   0 1529.01 358.940  38
  -2  12   0 1090.83 287.102  23
   2  12   0 1094.09 283.445  23
  -2  12  -1 47546.6 2239.64  45
  -2 -12  -1 39851.6 2123.94  29
  -2  12  -1 45409.4 2229.22  23
   2 -12   1 41408.9 2289.41  38
  -2 -12  -1 46638.4 2371.30  38
  -2  12  -2 290.314 223.283  23
   2 -12   2-131.408 238.555  43
  -2 -12  -2 115.987 184.682  38
   2 -12   2 280.815 226.223  38
  -2  12  -3 19473.9 1249.91  23
   2 -12   3 18991.2 1385.80  43
  -2 -12  -3 18550.7 1291.08  38
   2 -12   3 20559.5 1335.11  38
  -2  12  -4 441.996 227.351  23
  -2 -12  -4 368.084 237.496  38
   2 -12   4 1022.22 297.286  38
   2 -12   4 258.832 380.360  43
   2 -12   5 10998.3 955.004  43
  -2 -12  -5 9158.33 823.775  27
   2  12   5 9013.89 780.193  45
   2 -12   5 10492.0 877.683  38
  -2 -12  -5 11028.1 850.815  38
  -2  12  -5 9923.71 839.429  23
   2 -12   6 3368.95 533.607  43
  -2 -12  -6 2185.86 428.061  27
   2  12   6 3118.16 443.399  45
   2 -12   6 4610.41 544.630  38
  -2  12  -6 4434.88 520.396  23
   2 -12   7 3370.01 514.490  43
  -2 -12  -7 2944.31 452.524  27
  -2  12  -7 3773.35 483.516  23
   2  12   7 2757.51 423.147  45
   2 -12   7 3379.05 468.603  38
   2 -12   8 7835.90 732.819  43
   2  12   8 6111.97 635.060  45
   2 -12   8 7972.35 693.484  38
  -2 -12  -8 6133.89 657.282  27
   2  12   9 2056.03 344.348  45
  -2 -12  -9 2584.63 394.755  27
   2 -12   9 2983.95 404.747  38
   2 -12   9 2765.79 423.992  43
  -2  12 -10 3005.67 394.165  23
  -2 -12 -10 2589.64 373.967  27
   2  12  10 1887.40 318.416  45
  -2  12 -11 20648.2 1138.91  23
  -2 -12 -11 19883.5 1113.77  27
   2  12  11 17101.0 1034.92  45
   2  13  -9 8927.39 576.323  25
   2  13  -9 9595.74 666.389  23
   2 -13  -9 10191.6 646.741  38
  -2  13   8 5496.84 535.544  45
   2  13  -8 6986.76 575.992  23
   2 -13  -8 7467.37 610.302  38
  -2 -13   8 6867.26 628.711  38
   2  13  -7 11876.9 820.044  23
   2 -13  -7 12901.9 890.236  38
  -2 -13   7 13178.9 925.749  38
  -2  13   6 697.646 213.108  45
   2  13  -6 1024.42 240.712  23
  -2  13   6 702.625 189.156  23
   2 -13  -6 1124.16 292.486  38
  -2 -13   6 1102.74 303.175  38
  -2  13   5 4152.74 485.833  45
   2 -13  -5 5600.80 608.711  38
  -2  13   5 4222.86 442.265  23
   2  13  -5 3779.61 462.387  23
  -2  13   4 3975.36 467.179  45
  -2 -13   4 3283.37 394.321  29
   2 -13  -4 3476.73 515.413  38
   2  13  -4 3511.60 436.751  23
  -2  13   4 3636.10 422.729  23
  -2  13   3 488.574 198.423  45
  -2 -13   3 798.481 229.790  29
   2 -13  -3 1045.32 314.514  38
  -2 -13   3 1213.55 324.270  38
   2  13  -3 821.741 242.713  23
  -2  13   3 539.565 195.871  23
  -2  13   2 767.337 240.483  45
  -2 -13   2 989.670 222.000  29
  -2 -13   2 1495.32 338.199  38
   2  13  -2 1331.11 286.892  23
  -2  13   2 1147.97 258.350  23
  -2  13   1 4200.15 469.523  45
  -2 -13   1 3608.04 419.916  29
   2  13  -1 3398.62 445.606  23
  -2  13   1 3784.97 453.523  23
  -2 -13   1 3265.08 488.928  38
   2 -13  -1 3676.21 534.733  38
  -2  13   0 929.333 258.658  45
   2  13   0 1181.42 271.542  23
  -2  13   0 1300.27 280.245  23
   2 -13   0 934.475 284.218  38
  -2 -13   0 959.150 286.603  38
  -2  13  -1 4495.31 496.145  23
   2 -13   1 3983.83 528.768  38
  -2 -13  -1 4127.87 538.594  38
  -2  13  -2 2456.16 369.816  23
   2 -13   2 2736.16 434.107  38
  -2 -13  -2 2709.45 436.535  38
   2  13   3 5496.29 566.135  23
  -2  13  -3 6321.29 590.290  23
  -2 -13  -3 6363.39 621.802  38
   2 -13   3 4807.61 567.907  38
   2 -13   3 5234.81 622.748  43
   2 -13   4 20513.2 1276.09  38
  -2 -13  -4 21992.3 1269.75  38
   2  13   4 18760.7 1215.29  23
  -2  13  -4 22507.3 1265.61  23
   2 -13   4 21457.7 1331.93  43
   2 -13   5 7096.19 678.313  38
   2  13   5 7443.99 669.469  23
  -2  13  -5 8603.02 692.702  23
   2 -13   6 25273.3 1326.60  38
  -2  13  -6 20901.0 1244.82  23
   2  13   6 18996.2 1202.02  23
   2 -13   6 25060.4 1364.67  43
  -2  13  -7 10975.1 766.398  23
   2  13   7 8906.77 685.453  23
   2  13   7 9111.28 670.422  45
   2 -13   7 11971.8 815.034  43
  -2 -13  -7 8368.92 694.006  27
   2 -13   7 11340.1 774.345  38
   2 -13   8 2999.45 375.016  43
   2  13   8 2843.20 335.115  23
   2 -13   8 2844.41 344.147  38
   2  13   8 2395.01 299.668  45
  -2 -13  -8 2520.05 338.622  27
  -2 -14   3 119.009 178.782  38
   2 -14  -3 245.167 209.917  38
   2  14  -3 210.322 132.073  23
  -2  14   3 98.4159 116.428  23
  -2  14   3 333.685 131.530  45
  -2  14   2 20305.5 1097.03  23
   2  14  -2 20278.1 1123.35  23
  -2 -14   2 20928.8 1227.86  38
  -2  14   2 22337.7 1121.24  31
  -2  14   2 19284.3 1071.22  45
  -2  14   1 410.277 159.288  23
   2  14  -1 125.258 130.473  23
  -2 -14   1 657.850 252.066  38
  -2  14   0 72645.0 3133.67  23
  -2 -14   0 79018.6 3293.81  38
   2 -14   0 71334.9 3255.51  38
  -2  14  -1 751.015 197.121  23
  -2 -14  -1 1217.52 276.035  38
   2 -14   1 1248.34 277.395  38
  -2  14  -2 48141.4 2142.71  23
   2  14   2 42931.5 2116.54  23
   2 -14   2 47421.7 2220.48  38
  -2 -14  -2 51249.7 2222.16  38
  -3   0  23 31.9205 143.744  21
  -3   0  22 506.433 151.400  30
   3   0 -22 555.013 202.065  40
  -3   0  21 100.721 126.525  30
  -3   0  21 102.595 178.952  21
   3   0 -21 37.1465 171.429  40
  -3   0  20 57567.1 2632.64  30
  -3   0  20 56318.9 2855.38  21
   3   0 -20 57333.1 2677.63  40
  -3   0  19-128.802 259.490  21
  -3   0  19 449.464 197.410  30
  -3   0  18 66792.7 3267.79  21
  -3   0  18 63902.0 3003.26  30
  -3   0  17 48.1653 161.141  30
  -3   0  17 135.277 236.125  21
  -3   0  17 226.381 322.508  13
  -3   0  17 202.142 352.673  20
   3   0 -16 27141.5 1551.58  25
  -3   0  16 27026.6 2640.70  20
  -3   0  16 27668.0 1560.36  30
  -3   0  16 25937.0 2728.15  13
  -3   0  15-212.052 213.648  13
  -3   0  15-187.461 267.047  20
  -3   0  14 32932.4 2952.87  13
  -3   0  14 33891.3 2822.46  20
  -3   0  13-185.227 263.760  13
  -3   0  13 321.046 361.421  20
  -3   0  12 39172.8 3037.13  13
  -3   0  12 37776.4 2831.05  20
  -3   0  11 155.938 222.345  13
  -3   0  11 789.677 397.729  20
  -3   0  10 10126.2 1084.47  12
  -3   0  10 12435.5 1470.32  13
  -3   0  10 12735.5 1367.30  20
  -3   0   9 253.364 312.472  13
  -3   0   9 115.853 233.337  14
  -3   0   9 78.3954 111.697  12
  -3   0   9 104.376 182.072  20
  -3   0   8 137411. 6692.43  13
  -3   0   8 139989. 6214.51  12
  -3   0   8 154409. 6750.94  14
  -3   0   8 146865. 6501.58  20
  -3   0   7 155.031 156.198  20
  -3   0   7 486.805 310.058  13
  -3   0   7 177.932 146.387  12
   3   0  -7 363.966 259.199   3
   3   0  -7-98.2788 171.487   6
  -3   0   6 400675. 15165.5  20
  -3   0   6 387483. 15405.9  13
  -3   0   6 383882. 14941.4  12
   3   0  -6 368233. 15212.5   3
  -3   0   5 162.700 122.281  20
  -3   0   5 70.8990 188.990  14
   3   0  -5 354.730 188.363   3
  -3   0   4 563330. 20900.0  20
  -3   0   4 528595. 21042.1  14
  -3   0   3 242.396 130.627   5
  -3   0   3 97.1448 146.871  13
  -3   0   2 32145.2 1827.33  10
  -3   0   2 28659.3 1426.04   5
   3   0  -2 29690.5 1573.10   1
   3   0  -2 26841.3 1528.47   6
  -3   0   2 31396.7 1640.97   6
   3   0  -1 133.107 100.548   5
  -3   0   1 282.445 118.693   5
   3   0  -1 196.219 142.651   1
  -3   0   1 178.743 139.592   6
   3   0   0 14575.7 846.391   5
  -3   0   0 13891.6 945.122   2
  -3   0   0 14348.6 835.856   6
   3   0   0 13741.3 826.668   4
   3   0   1 22.5258 78.6801   4
  -3   0  -1 356.341 167.866   7
  -3   0  -1 485.081 198.619   2
  -3   0  -1 188.744 150.303   8
  -3   0  -2 241423. 9723.62   8
  -3   0  -2 227576. 9493.02  11
   3   0   2 247932. 9295.32   4
  -3   0  -2 248360. 9293.78   4
  -3   0  -3 42.6495 96.2071  11
  -3   0  -3 63.5441 156.837   8
   3   0   4 12388.4 1113.70  20
  -3   0  -4 11208.1 1077.88   8
  -3   0  -4 12526.4 924.181  11
  -3   0  -4 11461.2 728.956   4
   3   0   5 86.6505 195.170  20
  -3   0  -5 108.806 95.0332  11
  -3   0  -5 189.670 100.800   4
  -3   0  -5 175.619 197.779   8
   3   0   5 163.144 164.360   3
   3   0   6 152589. 6977.20  20
  -3   0  -6 146953. 6455.08  11
  -3   0  -6 151667. 6958.54   8
  -3   0  -6 153316. 6193.29   4
   3   0   6 166678. 7025.39   3
   3   0   7 232.572 261.828  20
  -3   0  -7 141.374 159.165  11
  -3   0  -7-120.251 342.477   8
  -3   0  -7 46.9773 81.9534   4
   3   0   8 193407. 8816.65  20
  -3   0  -8 189724. 8840.97   8
  -3   0  -8 191736. 8157.36  11
   3   0   9 444.287 333.568  20
  -3   0  -9 159.563 227.404   8
   3   0  10 52424.7 3569.95  20
  -3   0 -10 50117.6 3636.38   8
  -3   0 -11-200.641 350.000   8
  -3   0 -12 6194.93 1280.88   8
  -3   0 -13 240.796 420.048   8
  -3   0 -14 4644.89 1203.04   8
   3   0  15 229.485 326.790  20
  -3   0 -15-53.3186 169.787  39
   3   0  15 205.573 163.657  30
  -3   0 -15-271.000 862.902   8
   3   0  16 13786.1 1929.91  20
  -3   0 -16 12193.7 1959.98   8
   3   0  16 11516.7 934.685  30
  -3   0 -16 10981.8 924.804  39
   3   0  17 102.846 200.609  30
  -3   0 -17 205.219 231.091  39
   3   0  18 4827.56 573.083  30
   3   0  19-44.1890 188.780  30
   3   0  20 11290.6 805.638  30
  -3   0 -20 11097.0 848.768  40
   3   0  21 90.8513 125.735  30
  -3   0 -21-68.7415 183.136  40
  -3   1  23 10823.6 725.223  21
  -3  -1  23 9346.42 688.325  21
  -3   1  23 9635.91 593.640  30
   3   1 -23 11196.7 642.825  40
  -3  -1  22 15896.6 1046.77  21
  -3   1  22 15835.5 1049.98  21
  -3   1  22 15578.8 917.552  30
   3   1 -22 16898.5 970.687  40
  -3  -1  21 6924.91 709.180  21
  -3   1  21 5649.20 661.689  21
  -3   1  21 6896.35 599.537  30
   3   1 -21 7800.67 654.076  40
  -3   1  20 25894.6 1477.83  30
  -3   1  20 26920.7 1649.58  21
  -3  -1  20 27726.8 1664.57  21
  -3   1  19 1860.18 354.800  30
  -3   1  19 1719.72 452.967  21
  -3  -1  19 1273.33 394.579  21
  -3   1  18 17063.7 1156.99  30
  -3   1  18 17141.5 1306.65  21
  -3  -1  18 16622.2 1293.62  21
   3   1 -18 16731.6 1143.86  25
   3   1 -17 5137.90 589.858  25
  -3   1  17 5584.63 608.179  30
  -3   1  17 5176.12 684.005  21
  -3  -1  17 5790.80 711.394  21
  -3  -1  17 4725.58 1149.21  13
  -3   1  17 6434.35 1323.05  13
  -3   1  17 4906.49 1132.67  20
  -3  -1  17 3593.05 913.713  20
   3   1 -16 7077.29 666.062  25
  -3  -1  16 6663.18 1215.55  20
  -3   1  16 5223.05 1156.24  20
  -3   1  16 6567.01 751.727  21
  -3  -1  16 6054.69 726.487  21
  -3   1  16 6387.67 648.304  30
  -3  -1  16 4450.16 1099.11  13
  -3   1  16 5392.69 1198.17  13
  -3  -1  15 11801.4 1566.40  20
  -3   1  15 8376.29 1421.70  20
  -3  -1  15 9470.78 1558.07  13
  -3   1  15 9011.85 1507.67  13
  -3   1  14 41425.4 3433.35  13
  -3  -1  14 43271.3 3503.97  13
  -3  -1  14 43630.0 3223.55  20
  -3   1  14 44656.9 3388.64  20
  -3   1  13 34028.3 2894.95  13
  -3  -1  13 27156.7 2674.37  13
  -3   1  13 34007.7 2772.91  20
  -3  -1  13 33376.2 2605.76  20
  -3   1  12 45512.0 3060.14  14
  -3   1  12 49034.4 3394.28  13
  -3  -1  12 41486.5 2914.43  12
  -3  -1  12 41838.1 3278.58  13
  -3   1  12 43103.2 3124.81  20
  -3  -1  12 41536.8 2952.40  20
  -3   1  11 114083. 5560.05  14
  -3   1  11 110580. 5858.32  13
  -3  -1  11 105275. 5344.19  12
  -3  -1  11 108443. 5842.27  13
  -3  -1  11 96674.3 5268.64  20
  -3   1  11 101369. 5519.26  20
  -3   1  10 13327.4 1522.94  13
  -3  -1  10 11770.9 1262.30  12
  -3  -1  10 12276.7 1491.63  13
  -3   1  10 11105.1 1299.14  14
  -3  -1  10 13892.5 1362.48  20
  -3   1  10 8668.42 1207.12  20
  -3   1   9 15179.5 1608.22  13
  -3  -1   9 16985.1 1477.01  12
  -3  -1   9 17510.6 1711.62  13
  -3   1   9 17193.1 1578.47  14
  -3   1   9 16011.2 1538.90  20
  -3  -1   9 15337.5 1398.42  20
  -3  -1   8 127694. 5984.24  12
  -3  -1   8 130302. 6312.32  13
  -3  -1   8 136453. 5559.86  17
  -3  -1   8 131424. 5929.34  20
  -3   1   8 136823. 6190.81  20
   3  -1  -8 127215. 6245.23   3
  -3   1   7 45406.2 2523.45  10
  -3  -1   7 44503.2 2531.18  12
  -3  -1   7 44544.1 2756.69  13
  -3  -1   7 45413.3 2269.73  17
  -3  -1   7 46529.7 2474.42  20
  -3   1   7 50229.9 2710.96  20
   3  -1  -7 49487.3 2789.57   3
   3   1  -7 43679.9 2652.72   3
  -3   1   6 291744. 12282.8  10
  -3  -1   6 315099. 12549.0  13
  -3  -1   6 303849. 12281.1  12
  -3  -1   6 316828. 12045.6  17
  -3  -1   6 314241. 12135.1  20
  -3   1   6 324090. 12409.9  20
   3  -1  -6 289994. 12375.0   3
   3   1  -6 278465. 12421.4   6
   3   1  -6 304658. 12377.2   3
   3  -1  -6 284075. 12539.9   6
  -3   1   6 348845. 12541.0   6
  -3   1   5 268207. 11191.5  10
  -3   1   5 282764. 11249.7  13
  -3  -1   5 269598. 11228.7  13
  -3  -1   5 283154. 11078.2  12
  -3   1   5 294129. 11285.0  14
  -3  -1   5 266159. 10893.2  17
  -3   1   5 285460. 11139.5  20
  -3  -1   5 278682. 10873.4  20
   3  -1  -5 265393. 11097.8   3
  -3  -1   5 286561. 11173.3   5
   3   1  -5 246883. 11189.8   6
  -3   1   5 306410. 11238.7   6
  -3   1   4 392579. 15460.2  10
  -3  -1   4 395710. 15206.9  17
  -3   1   4 389119. 15279.4  20
  -3   1   4 408414. 15426.1  14
  -3   1   4 410454. 15372.1  13
  -3  -1   4 369003. 15363.7  13
  -3  -1   4 411352. 15301.3  12
  -3   1   4 387580. 15284.9   1
   3  -1  -4 352473. 15147.1   3
  -3  -1   4 376523. 15260.0   1
  -3   1   4 424359. 15373.4   6
  -3  -1   4 414526. 15332.5   5
  -3   1   3 50971.1 2552.27  10
  -3  -1   3 45572.9 2277.62   9
  -3   1   3 49464.4 2344.53  15
  -3   1   3 49673.2 2414.71  14
  -3  -1   3 50172.8 2403.24  12
  -3   1   3 48085.8 2350.34  13
  -3  -1   3 45206.2 2404.68  13
  -3  -1   3 49426.9 2372.74   5
   3  -1  -3 45901.4 2190.94   3
  -3   1   3 50557.5 2389.35   1
  -3  -1   3 47075.5 2358.86   1
  -3   1   3 49553.3 2387.77   6
   3   1  -3 46215.8 2453.29   6
  -3  -1   3 50370.0 2395.41  17
  -3   1   2 124677. 5475.01  15
  -3   1   2 140287. 5711.41  10
  -3  -1   2 127987. 5430.14   9
  -3  -1   2 121680. 5439.95   1
  -3   1   2 137919. 5142.56   5
   3  -1  -2 136436. 5492.32   1
  -3   1   2 125958. 5440.55   1
  -3  -1   2 136429. 5489.70   5
   3  -1  -2 131710. 5180.09   3
   3   1  -2 134611. 5548.93   6
   3   1  -2 137002. 5497.90   5
  -3  -1   2 139874. 5566.45  17
   3  -1  -1 4953.25 501.255   1
   3   1  -1 4676.60 486.753   5
  -3  -1   1 4542.03 482.960   5
   3   1  -1 4672.51 502.210   2
   3  -1  -1 3817.51 483.503   2
   3   1  -1 5000.77 492.699   1
   3  -1  -1 4361.19 495.136   4
   3   1  -1 4414.51 444.039   6
  -3  -1   1 4187.98 496.131  17
  -3   1   1 4390.89 496.566  15
  -3  -1   0 239659. 10312.3  11
  -3  -1   0 262721. 10346.5   9
   3  -1   0 264976. 10019.2   5
   3  -1   0 278198. 10431.7   2
   3   1   0 259154. 10371.2   5
   3  -1   0 272258. 10342.1   4
  -3  -1   0 265216. 10369.1   2
  -3   1   0 262220. 10373.3   2
   3   1   0 265245. 10128.1   6
  -3   1   0 281975. 10352.4   4
   3   1   0 275450. 10436.1   2
  -3  -1   0 261337. 10421.2  17
  -3   1  -1 28899.5 1635.52  15
  -3  -1  -1 29693.3 1643.13  17
  -3   1  -1 29179.9 1635.91   7
  -3  -1  -1 33150.5 1693.29   7
   3  -1   1 35935.3 1553.82   3
  -3   1  -1 26279.7 1621.03   8
   3  -1   1 33096.8 1595.36   4
  -3   1  -1 27683.7 1611.18   2
  -3  -1  -1 28162.2 1645.98   8
  -3   1  -1 33227.1 1591.92   4
  -3  -1  -1 31196.4 1657.63   2
  -3  -1  -1 29417.2 1601.49  11
  -3  -1  -2 62975.4 3036.88   8
  -3   1  -2 59061.7 3005.84   8
  -3  -1  -2 60668.3 2909.78  11
  -3   1  -2 61450.5 2950.19  15
  -3  -1  -2 57157.6 2895.94  17
  -3   1  -2 63563.9 3014.36  18
  -3  -1  -2 68556.7 3068.83  18
  -3  -1  -2 70960.5 3047.31  19
   3  -1   2 73862.9 3018.39   3
   3  -1   2 65464.9 2860.95   4
  -3   1  -2 64207.2 2847.86   4
  -3  -1  -3 45090.6 2420.53   8
  -3   1  -3 41447.7 2361.67   8
  -3  -1  -3 44288.7 2256.81  11
  -3   1  -3 39447.4 2203.66  15
  -3   1  -3 45694.0 2387.62  18
  -3  -1  -3 47619.7 2413.75  18
   3   1   3 44993.5 2424.26  20
   3  -1   3 49681.0 2445.38   3
  -3   1  -3 48832.8 2188.59   4
   3  -1   4 85913.2 3857.86   3
  -3   1  -4 84030.1 3477.71   4
   3   1   4 78652.6 3841.95  20
   3  -1   4 74492.7 3779.15  20
  -3   1  -4 79231.7 3566.32  15
  -3  -1  -4 76551.3 3566.87  11
  -3   1  -4 68920.2 3353.55  11
  -3   1  -4 77655.1 3801.42   8
  -3  -1  -4 77561.7 3796.69   8
  -3   1  -5 902.407 255.571  15
  -3  -1  -5 706.187 321.741   8
  -3   1  -5 528.560 281.947   8
   3  -1   5 348.314 249.633   3
  -3   1  -5 808.627 234.939   4
   3   1   5 644.148 294.393  20
   3   1   5 864.915 252.586  14
  -3   1  -5 892.250 223.614  11
  -3  -1  -5 1270.46 308.074  11
  -3   1  -6 1307.89 310.418  15
  -3   1  -6 1338.82 325.967   4
  -3  -1  -6 1449.36 433.497   8
  -3  -1  -6 1528.58 185.780   4
  -3   1  -6 1446.37 432.619   8
   3  -1   6 1914.50 520.422   3
  -3  -1  -6 1408.89 190.471   6
   3   1   6 1174.23 433.641  20
   3   1   6 1985.75 408.864  14
  -3  -1  -6 1812.22 397.103  11
  -3   1  -6 2139.46 377.382  11
  -3   1  -7 27546.3 1756.69   4
   3   1   7 24921.9 1740.30  14
  -3   1  -7 28085.6 1733.40  15
   3   1   7 29614.8 2227.84  20
  -3  -1  -7 27075.4 1865.76  11
  -3  -1  -7 33111.9 2330.45   8
  -3   1  -7 28936.4 2209.15   8
  -3   1  -8 65703.2 3522.01   4
  -3  -1  -8 76796.5 4299.95   8
  -3   1  -8 76652.8 4297.76   8
  -3  -1  -8 73799.4 3783.94  11
   3   1   8 70639.3 4181.94  20
  -3  -1  -9 24559.4 1927.94  11
  -3  -1  -9 27370.3 2388.41   8
  -3   1  -9 26324.2 2333.35   8
   3  -1   9 24102.8 2210.37  20
   3   1   9 24724.6 2230.47  20
  -3  -1 -10 144112. 6659.24  11
  -3   1 -10 147849. 7450.47   8
  -3  -1 -10 138534. 7323.35   8
   3   1  10 136325. 7140.32  20
   3  -1  10 137221. 7184.80  20
  -3  -1 -11 138262. 6475.73  11
  -3   1 -11 123227. 7116.12   8
  -3  -1 -11 135070. 7267.57   8
   3   1  11 125125. 6948.30  20
   3  -1  11 138710. 7100.04  20
  -3   1 -12 97060.8 5837.76   8
  -3  -1 -12 88101.2 5693.44   8
   3  -1  12 91721.9 5470.05  20
   3   1  12 83577.4 5333.64  20
  -3   1 -13 52213.2 4312.96   8
  -3  -1 -13 64349.8 4605.60   8
   3   1  13 58168.6 4210.05  20
   3  -1  13 59820.0 4253.47  20
  -3  -1 -14 18740.2 2445.15   8
  -3   1 -14 22878.5 2698.59   8
   3  -1  14 19670.1 2283.82  20
   3   1  14 20691.4 2394.97  20
   3   1  15 44534.0 3734.15  20
   3  -1  15 42746.4 3622.68  20
  -3   1 -15 41456.6 3919.82   8
  -3  -1 -15 45166.4 4048.94   8
   3  -1  15 45658.0 2240.68  30
  -3  -1 -15 44275.8 2347.60  40
  -3  -1 -15 40812.4 2220.15  39
  -3   1 -15 41771.0 2223.12  39
  -3  -1 -16 13424.1 2079.83   8
  -3   1 -16 13647.0 2131.19   8
   3  -1  16 12616.0 967.946  30
   3  -1  16 14654.9 1970.94  20
  -3  -1 -16 12565.5 1040.38  40
  -3  -1 -16 12599.4 991.132  39
  -3   1 -16 11801.0 966.181  39
   3  -1  17 62058.2 2818.10  30
  -3   1 -17 59272.2 2882.09  40
  -3   1 -17 55238.9 2784.49  39
  -3  -1 -17 57069.2 2869.92  40
   3   1  18 30830.7 1661.67  30
   3  -1  18 28336.2 1573.74  30
  -3  -1 -18 25975.0 1619.87  40
  -3   1 -18 26495.9 1572.04  39
   3   1  19 19973.9 1232.13  30
   3  -1  19 18468.8 1164.08  30
  -3  -1 -19 18858.3 1148.06  24
  -3  -1 -19 19109.4 1252.37  40
  -3   1 -19 19449.2 1201.09  39
   3   1  20 25292.7 1375.47  30
   3  -1  20 23767.5 1313.43  30
  -3  -1 -20 23881.4 1282.26  24
  -3  -1 -20 24591.7 1399.90  40
   3   1  21 12076.8 801.651  30
   3  -1  21 12941.2 780.328  30
  -3  -1 -21 12291.9 837.015  40
  -3   2  22 1368.86 246.098  30
  -3   2  22 1802.15 329.160  21
  -3  -2  22 2170.51 353.117  21
   3   2 -22 1831.71 304.843  40
  -3   2  21 28468.9 1606.54  21
  -3  -2  21 28643.1 1597.77  21
  -3   2  21 26616.4 1465.68  30
  -3   2  20 6284.77 701.709  21
  -3  -2  20 6122.06 691.940  21
  -3   2  20 5019.92 556.808  30
  -3  -2  19 49187.0 2513.54  21
  -3   2  19 45105.7 2458.07  21
   3   2 -19 45521.7 2304.65  25
  -3   2  19 47547.1 2343.09  30
  -3  -2  18 5712.36 741.667  21
  -3   2  18 6126.65 750.147  21
   3   2 -18 7015.08 677.162  25
  -3   2  18 6242.57 658.747  30
   3   2 -17 139294. 5749.71  25
  -3   2  17 139351. 5781.76  30
  -3  -2  17 132849. 5917.59  21
  -3   2  17 137820. 7648.92  20
  -3   2  17 138085. 5942.31  21
  -3   2  17 120768. 7479.66  13
   3   2 -16 12337.4 937.657  25
  -3   2  16 9411.66 1623.23  13
  -3  -2  16 12710.0 1833.90  13
  -3  -2  16 10551.0 990.735  21
  -3   2  16 10642.0 988.348  21
  -3   2  16 11265.8 1716.91  20
  -3   2  16 12124.6 951.953  30
  -3   2  15 129834. 7466.50  13
  -3  -2  15 142689. 7689.73  13
  -3   2  15 135275. 7503.87  20
  -3  -2  14 12542.9 1501.07  20
  -3  -2  14 10135.5 1610.50  13
  -3   2  14 7519.13 1266.81  14
  -3  -2  14 10896.6 1473.06  12
  -3   2  14 10342.6 1617.00  13
  -3   2  14 10845.2 1611.11  20
  -3   2  13 113167. 6052.42  14
  -3   2  13 121181. 6568.62  13
  -3  -2  13 113759. 6140.36  12
  -3  -2  13 117642. 6602.43  13
  -3   2  13 115466. 6389.16  20
  -3  -2  13 110666. 5867.36  20
  -3  -2  12 4806.60 1038.70  13
  -3   2  12 6317.49 1076.17  14
  -3  -2  12 4873.34 923.314  12
  -3   2  12 4385.10 966.493  13
  -3  -2  12 4066.90 786.792  20
  -3   2  12 4128.86 916.343  20
  -3  -2  11 67906.8 4124.16  12
  -3  -2  11 70881.0 4486.55  13
  -3   2  11 67049.7 4040.45  14
  -3  -2  11 73884.2 3959.89  20
  -3   2  11 71686.8 4323.00  20
  -3  -2  10 22895.8 2019.90  12
  -3  -2  10 22610.9 2170.29  13
  -3   2  10 26225.0 2078.46  14
  -3  -2  10 24895.1 1876.28  20
  -3   2   9 25222.0 1766.63  10
  -3  -2   9 24312.3 1766.53  20
  -3  -2   9 25325.0 1613.38  17
  -3  -2   9 24520.4 2004.06  12
  -3  -2   9 26037.7 2226.91  13
  -3  -2   8 498.756 332.250  13
  -3  -2   8-106.765 152.197  12
  -3   2   8 82.6457 144.309  10
  -3  -2   8 632.426 205.646  16
  -3  -2   8 249.279 166.173  17
  -3  -2   8 293.940 209.402  20
  -3  -2   7 7147.00 932.647  12
  -3  -2   7 7735.76 1020.25  13
  -3   2   7 6702.10 818.030  10
  -3  -2   7 7770.83 735.560  16
  -3  -2   7 7544.87 765.130  17
  -3  -2   7 8249.64 793.408  20
  -3   2   6 4744.56 686.046  20
  -3  -2   6 3944.61 489.578  20
  -3  -2   6 4895.68 565.827  16
  -3   2   6 3505.27 569.290  10
  -3  -2   6 4513.45 575.737  17
  -3   2   6 4505.34 669.711  14
  -3  -2   6 5374.88 776.970  13
  -3  -2   6 4250.30 672.040  12
  -3   2   6 4917.93 666.781   6
  -3   2   5 2539.30 410.946  15
  -3  -2   5 2134.70 368.028  16
  -3   2   5 2284.32 457.379  20
   3  -2  -5 1854.95 472.798   4
  -3   2   5 2309.39 431.834   1
  -3   2   5 1000.55 302.013   6
  -3  -2   5 2280.76 483.965  13
  -3   2   5 2156.54 446.485  14
  -3  -2   5 2058.06 453.640  12
  -3  -2   5 2057.33 386.174  17
  -3   2   5 2539.85 469.560  10
  -3   2   4 12534.6 930.928  15
  -3  -2   4 11012.4 903.272  16
  -3   2   4 11501.2 983.442  14
  -3   2   4 12401.6 972.571   1
  -3  -2   4 11921.9 943.271   1
  -3   2   4 11537.1 974.158   6
  -3  -2   4 11179.2 1026.69  13
  -3  -2   4 11377.0 1016.56  12
  -3  -2   4 11034.2 845.044   9
  -3   2   4 9615.50 931.912  10
  -3  -2   4 12446.7 987.282  17
  -3  -2   3 28460.7 1601.48  16
  -3   2   3 28485.9 1609.40  14
  -3   2   3 27940.5 1567.42  15
  -3  -2   3 26535.1 1528.47   1
  -3   2   3 26221.5 1526.99   1
  -3   2   3 27562.1 1609.87   6
  -3   2   3 27077.1 1663.77  10
  -3  -2   3 26707.6 1491.44   9
  -3  -2   3 25818.3 1585.24  17
  -3   2   2 235122. 9715.84  10
  -3  -2   2 248021. 9563.11   9
  -3  -2   2 259394. 9711.70  16
  -3  -2   2 259599. 9782.80  19
  -3   2   1 77025.9 3655.69  15
   3   2  -1 80795.5 3585.44   2
   3  -2  -1 87574.5 3630.11   2
   3  -2  -1 85211.1 3594.55   1
   3   2  -1 82132.2 3561.43   1
  -3  -2   1 81301.8 3585.67   9
  -3  -2   1 77051.3 3666.98  17
  -3  -2   1 86634.5 3719.75  19
  -3  -2   0 375787. 13572.1  16
  -3   2   0 308246. 13430.7  15
   3  -2   0 349202. 13492.1   4
  -3   2   0 344425. 13469.5   4
  -3   2   0 349549. 13474.4  10
  -3  -2   0 342424. 13394.1  11
  -3  -2   0 333467. 13437.0  17
  -3  -2   0 367477. 13475.1  19
   3   2   1 401044. 15849.3  14
  -3   2  -1 390253. 15946.2   2
  -3  -2  -1 416703. 15972.0   7
  -3   2  -1 422423. 15994.3   7
  -3  -2  -1 416480. 16005.7   8
   3  -2   1 414246. 16061.7   4
  -3   2  -1 401024. 16003.8   8
  -3   2  -1 421905. 16074.9   4
   3   2   1 450085. 15654.9   6
  -3  -2  -1 412376. 15964.8   2
  -3   2  -1 396879. 15989.2  10
  -3  -2  -1 387171. 15984.5  17
  -3  -2  -1 434288. 16035.5  19
   3   2   2 92107.0 3933.04  14
   3  -2   2 90958.6 4128.26   4
  -3  -2  -2 94378.0 4148.46   8
  -3   2  -2 92487.0 4115.67   4
  -3  -2  -2 95276.6 4121.38   2
  -3   2  -2 90358.9 4089.33   2
  -3   2  -2 91836.3 4011.86  10
  -3   2  -2 94266.2 4158.61   8
  -3  -2  -2 93243.1 4116.49  11
  -3   2  -2 89860.1 4099.51  18
  -3  -2  -2 96767.8 4144.19  18
  -3  -2  -2 88400.3 4041.09  17
  -3  -2  -2 99028.2 4125.05  19
   3   2   3 622546. 23956.8  14
  -3   2  -3 623521. 24164.1   4
  -3   2  -3 634331. 24268.5   8
  -3  -2  -3 658796. 24215.8  11
  -3  -2  -3 641833. 24274.7   8
  -3  -2  -3 618010. 24043.1  17
  -3   2  -3 618073. 24217.5  18
  -3  -2  -3 650801. 24249.0  18
   3   2   3 627159. 24383.2  20
   3   2   4 18625.7 1167.56  14
  -3   2  -4 17115.9 1263.84   4
  -3  -2  -4 16554.6 1258.95  11
  -3   2  -4 16406.2 1335.96   8
  -3  -2  -4 16864.0 1340.12   8
  -3  -2  -4 16487.8 1133.97  17
   3   2   4 17128.2 1453.15  20
   3   2   5 435874. 17660.5  20
   3  -2   5 446859. 17562.7  20
  -3  -2  -5 424423. 17278.9  11
  -3  -2  -5 443600. 17513.1   8
  -3   2  -5 442893. 17514.9   8
  -3   2  -5 446362. 17258.4   4
   3   2   5 442519. 17099.3  14
   3   2   6 39769.4 2662.09  20
   3  -2   6 43011.7 2601.71  20
  -3   2  -6 39845.3 2563.22   8
  -3  -2  -6 36863.3 2501.46   8
  -3  -2  -6 39919.9 2380.66  11
  -3   2  -6 36801.2 2300.32   4
   3   2   6 39228.0 2236.70  14
   3  -2   7 265563. 11170.0  20
   3   2   7 271051. 11361.3  20
  -3   2  -7 246493. 11141.6   8
  -3  -2  -7 259777. 11203.8   8
  -3  -2  -7 261468. 10873.0  11
  -3   2  -7 258041. 10767.0   4
   3   2   7 256687. 10696.0  14
  -3   2  -8 95719.3 5324.81   8
  -3  -2  -8 101081. 5433.12   8
  -3  -2  -8 104988. 5111.19  11
   3   2   8 99482.7 4864.59  14
   3  -2   8 106543. 5385.71  20
   3   2   8 99245.6 5410.69  20
   3  -2   9 82517.4 4686.52  20
   3   2   9 82393.9 4743.09  20
   3   2   9 75765.4 4137.61  14
  -3  -2  -9 81513.7 4754.74   8
  -3   2  -9 74685.4 4653.60   8
  -3  -2  -9 84243.1 4390.66  11
   3  -2  10 22092.8 2173.46  20
   3   2  10 20246.9 2111.92  20
  -3  -2 -10 23668.5 2311.83   8
  -3  -2 -10 22158.1 1932.12  11
  -3   2 -10 20073.4 2192.59   8
   3   2  11 22516.5 2337.30  20
   3  -2  11 28875.6 2558.97  20
  -3   2 -11 23826.4 2502.08   8
  -3  -2 -11 26455.8 2603.25   8
  -3  -2 -11 24825.8 2146.67  11
  -3  -2 -12 7538.13 1438.77   8
  -3   2 -12 8407.64 1576.31   8
   3  -2  12 9342.58 1453.36  20
   3   2  12 5629.31 1178.12  20
  -3  -2 -12 7578.82 1153.43  11
   3   2  13 215.055 307.467  20
   3  -2  13 1029.78 508.717  20
  -3  -2 -13 2639.44 871.559   8
  -3   2 -13 1965.40 782.742   8
   3   2  14 2739.95 435.564  30
  -3   2 -14 2613.17 954.419   8
  -3  -2 -14 2297.78 932.740   8
   3   2  14 2947.69 919.186  20
   3  -2  14 3868.84 973.466  20
  -3   2 -14 2857.87 458.185  39
  -3  -2 -14 2354.42 461.808  40
  -3   2 -14 3217.21 446.817  25
   3  -2  15 626.448 243.028  30
   3   2  15-53.6437 301.080  30
   3   2  15 233.863 706.583  20
   3  -2  15 1103.87 588.320  20
  -3  -2 -15 265.591 463.417   8
  -3   2 -15 543.958 474.552   8
  -3   2 -15 560.291 240.985  25
  -3   2 -15 936.569 283.220  39
  -3  -2 -15 687.752 302.260  40
   3   2  16 4331.38 571.080  30
   3  -2  16 4716.04 565.197  30
   3   2  16 5194.72 1245.87  20
   3  -2  16 5516.25 1207.25  20
  -3  -2 -16 5120.87 644.786  40
  -3   2 -16 4455.04 583.254  39
  -3   2 -16 1101.18 847.057   8
  -3  -2 -16 4295.97 1278.26   8
   3   2  17 1376.66 337.223  30
   3  -2  17 1720.92 341.930  30
  -3  -2 -17 1565.31 363.476  24
  -3   2 -17 1350.08 343.046  39
  -3  -2 -17 1180.34 379.628  40
  -3  -2 -18 8435.69 749.834  24
  -3   2 -18 9182.82 816.091  40
  -3  -2 -18 7459.78 774.719  40
  -3   2 -18 7683.53 727.137  39
   3   2  18 9665.25 798.991  30
   3  -2  18 6866.79 660.690  30
  -3  -2 -19 17380.5 1127.66  24
  -3   2 -19 17769.1 1159.68  39
  -3  -2 -19 20174.2 1266.35  40
  -3   2 -19 20462.6 1250.63  40
   3  -2  19 19585.1 1143.37  30
  -3  -2 -20 286.164 243.526  40
  -3   2 -20 551.088 234.489  40
   3  -2  20-30.9947 132.413  30
  -3  -2 -20 95.6147 153.911  24
   3   2  20-27.1772 102.397  45
  -3   2 -21 20132.4 1067.26  40
  -3  -2 -21 17908.6 1045.41  40
  -3  -2 -21 16463.5 926.559  24
   3  -2  21 17664.1 1069.80  21
   3   2  21 16963.0 1071.02  21
   3  -2  21 18351.5 947.106  30
   3   3 -22 13998.9 862.375  40
  -3   3  22 13775.7 840.862  30
   3  -3 -22 15211.6 895.275  24
  -3  -3  22 12983.3 857.249  21
  -3   3  22 13223.0 881.829  21
  -3   3  21 21840.0 1200.83  30
  -3  -3  21 18358.0 1197.69  21
  -3   3  21 20055.5 1238.60  21
  -3   3  20 2139.42 375.944  30
   3   3 -20 2024.74 357.162  25
  -3  -3  20 2190.04 435.598  21
  -3   3  20 2354.47 426.253  21
  -3   3  19 21625.5 1363.76  30
   3   3 -19 23668.8 1389.64  25
  -3  -3  19 23747.4 1491.42  21
  -3   3  19 20502.6 1438.07  21
  -3   3  18 376.961 230.102  30
   3   3 -18 303.478 190.621  25
  -3   3  18-312.379 426.687  21
  -3   3  17 1623.17 778.263  20
   3   3 -17 2361.12 419.878  25
  -3   3  17 2791.93 456.453  30
  -3   3  17 1162.78 381.647  21
  -3  -3  17 2739.72 502.975  21
  -3  -3  16 28844.3 1764.16  21
  -3   3  16 25359.0 1705.66  21
  -3   3  16 26496.9 2797.65  20
  -3  -3  16 26933.2 1710.97  34
  -3   3  16 31535.2 3045.92  13
   3   3 -16 28571.5 1657.53  25
  -3   3  16 31323.6 1730.56  30
   3   3 -15 3885.85 518.069  25
  -3   3  15 4233.44 544.247  30
  -3   3  15 4823.43 1013.17  14
  -3  -3  15 4998.92 1076.33  12
  -3  -3  15 4395.51 604.482  21
  -3   3  15 3699.63 564.313  21
  -3   3  14 6023.15 1115.41  14
  -3  -3  14 5073.63 1078.30  12
  -3  -3  14 5842.99 1262.47  13
  -3  -3  13 7223.89 1407.99  13
  -3   3  13 6207.71 1110.93  14
  -3  -3  13 8759.07 1416.84  12
  -3  -3  12 2122.86 749.049  13
  -3   3  12 3378.30 796.481  14
  -3  -3  12 4415.08 947.726  12
  -3   3  12 2842.45 794.800  20
  -3   3  11 13437.0 1679.97  20
  -3   3  11 11878.9 1469.75  14
  -3  -3  11 12915.2 1601.18  12
  -3  -3  11 14018.5 1817.58  13
  -3   3  10 27601.5 2414.14  20
  -3  -3  10 31684.4 2521.27  12
  -3  -3  10 27031.8 2550.29  13
  -3  -3   9 44581.8 2462.99  17
  -3   3   9 39571.1 2865.41  20
  -3  -3   9 42748.3 2974.78  12
  -3  -3   9 44677.1 3136.07  13
  -3   3   9 36031.2 2446.64  10
  -3   3   8 137924. 6403.45  10
  -3  -3   8 146907. 6911.11  12
  -3  -3   8 148760. 7050.65  13
  -3  -3   8 139263. 6222.05  16
  -3   3   8 152003. 6927.57  20
  -3  -3   8 141080. 6293.45  17
  -3  -3   7 169207. 7340.56  17
  -3   3   7 155504. 7372.99  10
  -3   3   7 171144. 7656.49  14
  -3  -3   7 171846. 7330.26  16
  -3   3   7 182998. 7842.38  20
  -3  -3   7 169973. 7864.44  13
  -3  -3   7 184545. 7936.80  12
  -3   3   7 177965. 7371.58   3
  -3  -3   6 22172.9 1575.84  17
  -3   3   6 23891.7 1669.18  10
  -3   3   6 26452.4 1813.52  14
  -3  -3   6 21048.3 1541.56  16
  -3   3   6 22348.9 1428.81  15
  -3   3   6 22857.5 1755.34  20
  -3  -3   6 23357.7 1821.37  13
  -3  -3   6 25577.6 1891.49  12
  -3  -3   6 20994.6 1595.32   1
  -3   3   6 20584.6 1588.15   1
  -3   3   6 23186.0 1496.79   3
  -3  -3   5 128932. 5875.69  17
  -3   3   5 130982. 5933.14  10
  -3  -3   5 134502. 5605.64   9
  -3   3   5 138614. 6017.58  14
  -3   3   5 129317. 5687.91  15
  -3  -3   5 135945. 5904.15  16
  -3   3   5 142269. 6111.99  20
  -3  -3   5 136669. 6184.19  12
  -3  -3   5 140944. 6212.33   5
  -3   3   5 130054. 5812.67   1
  -3  -3   5 127258. 5790.21   1
  -3   3   5 141301. 5636.25   3
   3  -3  -5 129159. 6202.25   4
  -3   3   5 138349. 5972.67   6
  -3  -3   4 4163.56 514.063   9
  -3   3   4 5967.99 715.568  10
  -3   3   4 4615.70 586.941  15
  -3   3   4 5458.63 669.607  14
  -3  -3   4 6410.12 732.098  16
  -3  -3   4 4710.63 641.026  17
  -3   3   4 6582.34 769.536  20
   3  -3  -4 3844.30 655.550   4
  -3  -3   4 5017.45 725.466   5
  -3   3   4 4608.25 582.431   1
  -3   3   4 5453.25 499.090   3
  -3  -3   4 5294.41 596.439   1
  -3   3   4 5127.77 666.309   6
  -3   3   3 122774. 5597.85  10
  -3  -3   3 137933. 5413.29   9
  -3   3   3 120959. 5466.06  15
  -3  -3   3 135162. 5654.90  16
  -3   3   3 130725. 5492.62  14
  -3   3   3 137032. 5462.92  18
  -3  -3   3 136267. 5441.47  18
  -3  -3   3 133760. 5809.67  12
  -3  -3   3 126086. 5361.60   1
  -3  -3   3 127393. 5745.78   5
  -3   3   3 123569. 5011.28   5
   3   3  -3 140308. 5781.73   5
  -3   3   3 121422. 5018.18   3
  -3   3   3 127192. 5366.92   1
  -3  -3   2 170147. 7542.81  17
  -3  -3   2 185323. 7388.36   9
  -3  -3   2 178636. 7593.27  16
  -3   3   2 169903. 7496.93  15
  -3   3   2 180699. 7357.94  14
  -3  -3   2 191069. 7621.43  19
  -3  -3   2 183823. 7729.87  12
  -3  -3   2 177956. 7684.45   5
   3  -3  -2 196000. 7412.50   2
   3   3  -2 184341. 7345.66   2
   3  -3  -2 171608. 7638.87   4
  -3   3   2 191006. 7682.67   4
   3   3  -2 184134. 7680.37   5
  -3  -3   1 46929.9 2345.22  11
  -3   3   1 47366.9 2235.19  14
  -3   3   1 42134.0 2418.81  15
  -3  -3   1 48716.6 2499.22  17
  -3  -3   1 48501.0 2443.23  19
   3   3  -1 46302.2 2550.97   5
  -3  -3   1 49680.2 2606.29   5
   3  -3  -1 42302.6 2491.91   4
   3  -3  -1 47361.6 2277.38   2
   3   3  -1 48145.2 2288.59   2
   3  -3  -1 49907.5 2277.12   1
  -3   3   1 47333.9 2534.67   4
   3   3  -1 47741.1 2254.44   1
  -3  -3   0 66161.1 3229.03  11
  -3  -3   0 69645.9 3397.22  16
   3   3   0 69532.0 3262.53  14
  -3  -3   0 63913.4 3294.31  17
  -3  -3   0 80093.6 3350.02  19
   3   3   0 68426.8 3461.76   5
   3  -3   0 74245.6 3159.80   1
   3   3   0 74679.7 3157.11   1
   3  -3   0 65093.9 3394.08   4
  -3  -3  -1 12382.5 992.331  11
   3   3   1 12712.1 967.058  14
  -3  -3  -1 14583.5 1129.85  16
  -3  -3  -1 13137.9 1025.76  17
  -3  -3  -1 13114.0 962.686  19
   3  -3   1 11746.8 702.399   5
   3   3   1 13017.2 1149.72   5
  -3   3  -1 13107.6 746.969   3
   3  -3   1 11743.6 1060.08   4
  -3  -3  -1 11828.2 892.064   7
   3   3   1 13012.8 812.858   4
  -3   3  -1 12432.8 917.848   7
  -3  -3  -1 13454.9 927.178   2
  -3   3  -1 12893.7 930.079   2
  -3   3  -1 14153.5 1134.80   4
   3   3   2 115176. 4964.28  14
  -3  -3  -2 112861. 4933.69  18
  -3  -3  -2 116853. 5022.07  17
  -3   3  -2 110456. 4937.12  18
  -3  -3  -2 127598. 5020.80  19
  -3   3  -2 118444. 4955.55   2
  -3   3  -2 114744. 4771.19   3
  -3  -3  -2 118010. 4951.64   7
  -3   3  -2 116108. 4943.46   7
  -3  -3  -2 118380. 4952.28   2
  -3  -3  -2 111734. 4949.35   8
  -3   3  -2 115344. 5194.96   4
  -3   3  -2 106968. 4944.92   8
   3   3   2 118067. 4547.18   4
   3  -3   2 111413. 4712.28   5
   3   3   2 110638. 5291.47   5
  -3   3  -3 114330. 5159.21   8
  -3  -3  -3 111841. 5138.14   8
   3   3   3 125988. 5121.48  14
  -3  -3  -3 109464. 5033.86  17
   3   3   3 117120. 5320.04  20
  -3   3  -3 123629. 5047.45   3
  -3   3  -3 116568. 5309.70   4
  -3   3  -3 119297. 5134.96   2
  -3  -3  -4 39690.3 2371.93   8
  -3  -3  -4 43402.3 2447.81  11
  -3   3  -4 37668.1 2349.35   8
   3   3   4 42452.7 2278.64  14
  -3  -3  -4 41504.2 2205.87  17
   3   3   4 43519.8 2591.93  20
  -3   3  -4 43608.0 2500.25   4
  -3   3  -4 45221.2 2362.63   3
  -3  -3  -5 2533.34 526.476  11
  -3  -3  -5 3385.38 482.402  17
  -3   3  -5 3460.71 633.192   8
  -3  -3  -5 3136.36 575.875   8
  -3   3  -5 3325.39 611.933   4
   3   3   5 4193.95 591.268  14
   3  -3   5 2826.90 604.330  20
   3   3   5 2913.88 616.592  20
  -3   3  -6 128807. 6079.29   8
  -3  -3  -6 123661. 6025.89   8
   3   3   6 133547. 5811.89  14
  -3  -3  -6 133052. 6037.03  11
   3   3   6 123837. 6211.87  20
   3  -3   6 124196. 6063.50  20
  -3  -3  -7 26237.0 2061.99   8
  -3   3  -7 22376.2 1958.03   8
  -3  -3  -7 22429.4 1851.62  11
   3   3   7 23607.4 1781.05  14
   3   3   7 20121.7 1936.14  20
   3  -3   7 25920.8 2047.63  20
  -3  -3  -8 8779.00 1136.83  11
  -3  -3  -8 8151.26 1254.47   8
  -3   3  -8 8983.12 1261.54   8
   3   3   8 8789.03 1097.43  14
   3   3   8 7781.85 1193.10  20
   3  -3   8 9225.08 1262.68  20
  -3   3  -9 34664.4 2824.28   8
  -3  -3  -9 37802.0 2898.68   8
  -3  -3  -9 35746.8 2612.99  11
   3   3   9 29144.6 2381.91  14
   3  -3   9 37895.4 2829.36  20
   3   3   9 38005.4 2942.81  20
   3  -3  10 6048.21 1068.99  20
   3   3  10 3282.17 857.073  20
   3   3  10 4326.28 806.505  14
  -3  -3 -10 5159.07 1062.12   8
  -3   3 -10 3406.93 947.827   8
  -3  -3 -10 5050.10 933.263  11
   3  -3  11 130792. 6628.07  20
   3   3  11 114828. 6538.57  20
  -3   3 -11 112562. 6643.24   8
  -3  -3 -11 111722. 6547.14   8
  -3  -3 -11 116138. 6148.21  11
   3  -3  12 34444.5 2982.19  20
   3   3  12 30549.0 2901.78  20
  -3  -3 -12 30250.9 2637.83  11
  -3  -3 -12 34960.2 3168.82   8
  -3   3 -12 33645.8 3163.23   8
   3  -3  13 96332.6 5598.70  20
  -3   3 -13 75099.0 5536.26   8
  -3  -3 -13 90530.8 5771.68   8
  -3  -3 -13 84632.2 5100.73  11
   3   3  13 84370.0 5518.77  20
  -3  -3 -14 33785.4 1957.19  40
  -3   3 -14 30885.6 1840.43  39
  -3   3 -14 30750.3 1750.78  25
   3  -3  14 36403.9 3159.90  20
   3   3  14 33078.8 1822.42  30
  -3  -3 -14 29680.5 2684.55  11
  -3   3 -14 29625.5 3200.47   8
  -3  -3 -14 33592.6 3294.46   8
   3   3  14 34538.8 3207.84  20
  -3  -3 -15 53802.6 2769.46  40
  -3   3 -15 54096.9 2689.38  39
  -3   3 -15 50247.3 2573.56  25
  -3  -3 -15 56899.8 2712.18  24
   3  -3  15 52275.9 4011.90  20
   3   3  15 53701.7 2653.06  30
   3  -3  15 53686.9 2554.99  30
  -3  -3 -15 52489.9 4351.09   8
  -3   3 -15 53406.7 4455.15   8
   3   3  15 45179.1 3951.39  20
   3   3  16 18606.2 1265.50  30
   3  -3  16 17288.6 1149.95  30
  -3  -3 -16 18356.0 1329.49  40
  -3   3 -16 19409.2 1288.87  39
  -3   3 -16 16701.3 1183.83  25
  -3  -3 -16 19381.7 1295.02  24
   3  -3  17 51170.3 2475.79  30
   3   3  17 50832.9 2581.57  30
  -3  -3 -17 51602.0 2661.13  40
  -3   3 -17 54379.8 2615.30  39
  -3  -3 -17 54803.6 2620.35  24
   3   3  18 22361.5 1423.84  30
   3  -3  18 24466.0 1350.98  30
  -3  -3 -18 25072.9 1449.68  24
  -3  -3 -18 23817.3 1493.39  40
  -3   3 -18 24924.8 1452.51  39
  -3  -3 -19 2888.01 400.350  24
  -3  -3 -19 2185.78 401.039  40
  -3   3 -19 2574.29 414.322  40
  -3   3 -19 3012.22 411.246  39
   3   3  19 2786.16 396.841  30
   3  -3  19 2480.87 330.929  30
  -3   3 -20 1053.64 256.241  40
  -3  -3 -20 995.411 269.722  40
  -3   3 -20 960.527 226.870  39
   3   3  20 1475.22 277.967  30
  -3  -3 -20 1136.97 245.097  24
   3   3  20 798.138 181.642  45
   3   3  21 189.467 138.827  21
   3  -3  21 295.698 152.030  21
  -3  -3 -21 295.043 142.938  24
   3   3  21 116.861 117.940  30
  -3  -3 -21 207.720 161.105  40
  -3   3 -21 254.757 158.894  40
  -3   4  22 41056.1 1831.57  30
   3  -4 -22 43417.0 1854.87  24
  -3   4  21 12023.2 796.433  30
  -3   4  21 10235.9 771.958  21
  -3  -4  21 9809.88 738.997  21
   3  -4 -21 11955.7 811.743  24
  -3   4  20 27415.9 1549.92  21
  -3  -4  20 26534.8 1516.34  21
   3   4 -20 28675.3 1519.38  25
   3  -4 -20 27947.8 1544.20  24
  -3  -4  19 1337.46 311.407  21
  -3  -4  19 1096.56 296.780  34
   3   4 -19 1094.93 298.258  25
  -3  -4  18 39113.4 2182.67  21
  -3   4  18 40683.4 2224.55  21
  -3  -4  18 41232.4 2220.89  34
   3   4 -18 44765.2 2191.34  25
  -3   4  17 1110.00 432.493  21
  -3  -4  17 1651.29 434.977  21
   3   4 -17 2664.05 455.321  25
  -3   4  17 2303.76 432.952  30
  -3  -4  17 2851.11 489.421  34
  -3   4  16 58292.6 4371.88  14
  -3   4  16 75122.6 5099.90  13
  -3  -4  16 61055.4 4622.89  12
  -3  -4  16 73995.3 3434.54  34
  -3   4  16 68444.1 3361.91  21
  -3   4  16 66197.2 4926.05  20
  -3  -4  16 67705.8 3326.39  21
  -3   4  16 71415.4 3330.99  30
   3   4 -16 72617.1 3289.08  25
  -3   4  15 25820.0 2791.07  13
  -3  -4  15 29936.6 2887.49  12
  -3   4  15 26022.5 2537.45  14
  -3  -4  15 28269.2 1773.65  34
  -3  -4  15 27074.1 1715.66  21
  -3   4  15 24904.9 2794.03  20
   3   4 -15 31158.6 1715.05  25
  -3   4  15 29516.7 1723.05  30
   3   4 -14 100190. 4427.03  25
  -3   4  14 99586.8 5777.42  14
  -3   4  14 106815. 6273.67  13
  -3  -4  14 107736. 6265.59  12
  -3   4  14 103055. 4492.79  30
  -3   4  14 88020.9 6017.42  20
  -3   4  13 1788.26 713.051  20
  -3   4  13 705.093 436.883  14
  -3  -4  13 1692.98 675.204  12
  -3   4  12 196327. 10262.8  20
  -3  -4  12 221538. 10454.7  12
  -3   4  12 216848. 10042.1  14
  -3  -4  12 218921. 10743.2  13
  -3   4  11 1168.21 592.202  20
  -3  -4  11 3450.88 887.325  12
  -3   4  10 14802.3 1796.60  20
  -3  -4  10 12559.5 1296.73  17
  -3  -4  10 15559.4 1819.17  12
  -3   4   9 746.322 323.652  10
  -3  -4   9 495.894 334.418  12
  -3  -4   9 970.783 340.125  16
  -3  -4   9 982.651 344.246  17
  -3   4   9 1595.52 533.793  20
  -3   4   8 5450.35 819.963  10
  -3   4   8 4493.42 850.889  14
  -3  -4   8 4090.06 866.168  12
  -3  -4   8 4429.92 726.198  16
  -3  -4   8 5091.72 768.415  17
  -3   4   8 3937.28 842.986  20
  -3  -4   7 3524.24 636.253  16
  -3   4   7 3408.28 699.706  14
  -3  -4   7 4689.07 888.735  12
  -3   4   7 3222.12 696.865  20
  -3   4   7 3952.09 681.077  10
  -3   4   6 2352.90 525.331  10
  -3  -4   6 2142.80 502.947  16
  -3   4   6 2421.90 571.502  14
  -3   4   6 2632.24 600.191  20
  -3  -4   6 1501.21 443.205   1
  -3   4   6 2417.57 427.796   3
  -3  -4   5 3084.42 440.480   9
  -3   4   5 3302.85 592.575  10
  -3  -4   5 3635.95 623.539  16
  -3   4   5 2127.04 416.043  15
  -3   4   5 4106.04 683.566  20
  -3   4   5 2727.23 584.295  14
  -3  -4   5 3108.50 654.543  12
  -3  -4   5 2496.14 461.592   1
  -3   4   5 3183.16 442.978   3
  -3  -4   4 4456.61 538.066   9
  -3   4   4 4272.77 588.835  15
  -3  -4   4 3615.62 621.930  16
  -3  -4   4 5066.04 603.695  18
  -3  -4   4 3796.16 697.371  12
  -3   4   4 3978.21 611.730  14
  -3  -4   4 4404.39 550.353   1
  -3   4   4 4117.34 461.744   3
  -3   4   4 4005.21 446.828   5
  -3  -4   3 1630.89 410.560  19
  -3  -4   3 2752.96 418.508   9
  -3  -4   3 3491.38 587.328  16
  -3   4   3 1503.99 390.345  15
  -3  -4   3 3691.25 456.224  18
  -3   4   3 2669.45 467.960  14
  -3  -4   3 2632.94 561.498  12
  -3   4   3 2018.93 265.725   5
  -3   4   3 1734.80 261.266   3
   3  -4  -3 2549.67 415.754   2
   3  -4  -2 27117.4 1480.89   2
  -3  -4   2 27836.8 1913.20   5
  -3   4   2 24615.1 1190.74   3
  -3   4   2 24376.5 1784.35   4
   3   4  -2 26384.4 1448.47   2
  -3  -4   2 27468.6 1898.65  12
  -3   4   2 25492.1 1595.60  14
  -3   4   2 24590.2 1704.45  15
  -3  -4   2 22884.4 1695.89  17
  -3  -4   2 29015.3 1770.91  19
  -3  -4   1 103346. 4377.97  11
  -3   4   1 97956.2 4280.75  14
  -3   4   1 84005.2 4444.99  15
  -3  -4   1 96324.2 4600.74  16
   3   4  -1 102532. 4520.61  14
  -3  -4   1 103134. 4461.11  19
  -3  -4   1 92408.7 4527.31  17
   3   4  -1 96448.2 4453.10   4
  -3   4   1 98267.9 4667.49   4
  -3  -4   0 256126. 10232.0  11
  -3  -4   0 260486. 10484.5  16
   3   4   0 260659. 10343.3  14
  -3   4   0 239377. 10009.9  14
  -3  -4   0 265004. 10239.0  19
  -3  -4   0 231522. 10319.6  17
   3  -4   0 268307. 9941.45   1
   3  -4   0 241643. 10519.4   4
   3   4   0 250144. 10145.4   4
   3   4   0 264868. 9944.28   1
  -3   4   0 248614. 9672.46   3
  -3   4   0 259577. 10557.7   4
  -3  -4  -1 52892.9 2662.00  11
  -3  -4  -1 49078.6 2744.16  16
   3   4   1 49081.5 2617.42  14
  -3   4  -1 45338.9 2326.82  14
  -3  -4  -1 55163.4 2556.09  19
  -3  -4  -1 47561.2 2621.23  17
   3  -4   1 50934.9 2346.22   1
   3   4   1 46421.4 2360.60   4
   3   4   1 51975.0 2366.60   1
  -3   4  -1 45631.3 2196.02   3
  -3  -4  -2 744124. 28294.3  11
  -3  -4  -2 787350. 28437.6  16
  -3   4  -2 708683. 27821.6  14
   3   4   2 751922. 28233.8  14
  -3  -4  -2 819925. 28104.7  19
  -3  -4  -2 708214. 28165.4  17
  -3   4  -2 714851. 27843.0   3
  -3  -4  -2 726291. 27924.6   7
  -3  -4  -2 714381. 27908.6   2
  -3   4  -3 7101.83 648.417  14
   3   4   3 8213.27 865.755  14
  -3  -4  -3 6902.27 832.008  11
  -3  -4  -3 6478.52 753.636  17
  -3   4  -3 8116.94 775.705   3
  -3  -4  -3 6871.03 718.936   7
  -3  -4  -3 6425.22 716.577   8
  -3  -4  -3 7259.33 743.165   2
  -3   4  -4 203460. 8244.41   3
  -3  -4  -4 196143. 8204.12   2
  -3  -4  -4 196881. 8253.53   8
   3   4   4 209789. 8358.44  14
  -3   4  -4 187109. 7869.88  14
  -3  -4  -4 194018. 8136.85  17
   3   4   4 194639. 8487.56  20
  -3   4  -5 4048.24 690.964   8
  -3   4  -5 4391.44 683.479   3
  -3  -4  -5 5459.33 752.126   8
   3   4   5 5052.21 735.891  14
   3   4   5 4472.69 783.751  20
   3  -4   5 5553.22 826.017  20
  -3   4  -6 115532. 5706.45   8
  -3  -4  -6 120918. 5719.77   8
  -3  -4  -6 122006. 5827.05  11
   3  -4   6 123156. 5824.24  20
   3   4   6 121758. 5586.29  14
   3   4   6 106776. 5815.39  20
  -3  -4  -7 6059.83 959.142  11
  -3  -4  -7 7143.63 1038.56   8
  -3   4  -7 7541.33 1083.20   8
   3   4   7 6624.18 933.038  14
   3  -4   7 7576.11 1078.30  20
   3   4   7 6184.38 1068.01  20
  -3   4  -8 109898. 5662.66   8
  -3  -4  -8 104040. 5481.34  11
  -3  -4  -8 102833. 5548.67   8
   3   4   8 107350. 5372.47  14
   3   4   8 94491.6 5598.15  20
   3  -4   8 105094. 5555.06  20
  -3  -4  -9 21033.6 2189.84   8
  -3   4  -9 23486.6 2312.10   8
  -3  -4  -9 22475.9 2092.89  11
   3   4   9 27225.6 2183.71  14
   3   4   9 20961.1 2222.49  20
   3  -4   9 23908.8 2211.22  20
  -3   4 -10 93068.7 5629.73   8
  -3  -4 -10 96003.1 5595.89   8
  -3  -4 -10 97700.9 5389.96  11
   3   4  10 88764.8 5147.73  14
   3   4  10 96369.5 5704.13  20
   3  -4  10 92361.1 5414.79  20
  -3  -4 -11 17472.8 2164.70   8
  -3   4 -11 21093.4 2446.85   8
  -3  -4 -11 20919.9 2108.31  11
   3   4  11 14732.6 1747.44  14
   3   4  11 15947.3 2058.88  20
   3  -4  11 20922.9 2186.74  20
   3   4  12 49470.0 4074.06  20
  -3  -4 -12 57911.7 4319.45   8
  -3  -4 -12 62745.3 4090.72  11
  -3   4 -12 56479.0 4352.61   8
   3  -4  12 61014.0 4172.82  20
  -3   4 -13 247.301 498.133   8
  -3  -4 -13 473.974 533.687   8
  -3  -4 -13 821.492 307.191  24
  -3   4 -13 334.286 186.536  25
  -3   4 -13 116.895 156.069  23
  -3  -4 -13 377.236 329.124  11
  -3  -4 -13 207.598 220.596  40
   3   4  13 323.611 188.428  30
  -3   4 -13 174.663 211.637  28
   3   4  13 463.369 404.202  20
   3  -4  13 398.042 400.933  20
  -3   4 -14 4572.61 616.774  28
  -3  -4 -14 5947.96 1146.01  11
  -3  -4 -14 5179.97 1234.83   8
  -3   4 -14 5716.86 607.760  25
  -3  -4 -14 7672.51 772.430  24
   3   4  14 6074.07 661.005  30
  -3  -4 -14 6721.82 780.440  40
   3   4  14 4030.75 1061.73  20
   3  -4  14 4244.29 1018.95  20
  -3  -4 -15 4374.81 985.126  11
  -3  -4 -15 5728.75 735.941  40
  -3   4 -15 6518.48 719.418  39
   3   4  15 7189.42 732.923  30
   3   4  15 4976.24 1191.54  20
   3  -4  15 6225.21 1346.72  12
  -3  -4 -15 4994.22 1253.29   8
  -3   4 -15 6726.86 671.053  25
  -3  -4 -15 6876.11 746.797  24
   3   4  16 812.889 263.008  30
  -3   4 -16 843.453 295.368  39
  -3  -4 -16 446.610 273.818  40
  -3   4 -16 724.397 249.335  25
  -3  -4 -16 731.087 300.784  24
   3   4  17 5055.02 591.185  30
  -3  -4 -17 5188.62 661.294  40
  -3   4 -17 5085.69 601.102  39
  -3  -4 -17 6062.30 659.539  24
  -3   4 -17 4984.37 575.415  25
   3   4  18 56560.0 2663.29  30
  -3  -4 -18 53815.7 2700.62  40
  -3   4 -18 56127.4 2650.22  39
  -3  -4 -18 57226.7 2666.55  24
  -3  -4 -19 5630.29 540.263  24
   3   4  19 5118.37 491.197  45
   3   4  19 4480.54 501.472  30
  -3   4 -19 4267.31 501.035  40
  -3   4 -19 4369.09 487.768  39
  -3  -4 -19 4389.81 521.883  40
   3   4  20 28926.3 1342.77  45
   3  -4  20 25124.2 1385.17  21
   3   4  20 26939.2 1431.91  21
  -3   4 -20 27443.5 1417.61  40
  -3   4 -20 27127.7 1385.92  39
  -3  -4 -20 26625.4 1429.43  40
  -3  -4 -20 27653.2 1394.23  24
   3   4  20 28918.7 1439.97  30
   3   5 -21 1601.30 265.555  25
   3  -5 -21 1713.26 291.165  24
  -3   5  21 1909.44 290.167  30
  -3  -5  20 7958.20 663.035  34
   3   5 -20 7977.87 650.189  25
   3  -5 -20 8535.39 690.827  24
  -3   5  20 7417.01 661.483  30
  -3  -5  19 341.862 190.645  34
   3  -5 -19 284.122 218.668  24
   3   5 -19 213.181 177.214  25
  -3   5  19 140.966 157.153  30
  -3  -5  18 1595.48 375.115  34
   3  -5 -18 2851.19 468.090  24
   3   5 -18 2509.20 398.986  25
  -3   5  18 1649.61 351.356  30
  -3  -5  17 10855.7 989.949  34
   3   5 -17 10384.8 888.205  25
   3  -5 -17 12083.4 1016.79  24
  -3   5  17 10762.5 929.222  30
  -3  -5  16 4624.02 635.191  34
  -3   5  16 4577.87 608.964  30
   3   5 -16 6023.26 661.154  25
  -3  -5  15 33638.1 3186.84  12
  -3   5  15 26106.7 2640.67  14
  -3   5  15 25498.4 2771.92  13
  -3  -5  15 31572.0 1900.91  34
  -3   5  15 25985.0 2949.89  20
  -3   5  15 29201.7 1776.81  30
   3   5 -15 30937.7 1765.47  25
  -3   5  14 14895.5 2010.39  13
  -3   5  14 15561.7 1923.38  14
  -3  -5  14 13286.9 1968.15  12
  -3  -5  14 15335.1 1231.78  34
   3   5 -14 15710.5 1145.53  25
  -3   5  14 15418.3 1174.77  30
  -3   5  14 16878.6 2254.97  20
  -3   5  13 15825.7 2160.29  20
  -3   5  13 16768.3 2001.82  14
  -3  -5  13 18992.5 2317.57  12
  -3   5  12 42984.4 3684.87  20
  -3  -5  12 50843.5 3974.82  12
  -3   5  11-216.476 308.282  20
  -3  -5  11 440.922 384.507  12
  -3  -5  11-121.722 122.622  17
  -3   5  10 138446. 7564.35  20
  -3  -5  10 144483. 6837.88  16
  -3  -5  10 141598. 6803.87  17
  -3  -5  10 150329. 7811.04  12
  -3   5   9 5092.08 982.488  14
  -3  -5   9 3867.65 926.254  12
  -3   5   9 5210.92 870.244  10
  -3  -5   9 3294.82 690.468  16
  -3  -5   9 4078.05 760.306  17
  -3   5   9 4256.94 974.078  20
  -3   5   8 249570. 11285.2  20
  -3   5   8 268531. 11300.8  14
  -3  -5   8 262126. 10941.7  16
  -3  -5   8 237562. 10764.8  17
  -3   5   8 245154. 10854.8  10
  -3  -5   7 1556.32 486.315  16
  -3   5   7 1859.22 552.437  10
  -3   5   7 2194.30 584.674  14
  -3   5   7 1392.57 509.516  20
  -3   5   6 134812. 6471.09  20
  -3  -5   6 131761. 6700.97  12
  -3   5   6 124401. 6223.61  10
  -3   5   6 142830. 6466.00  14
  -3  -5   6 132637. 6362.00  16
  -3  -5   5 691.489 369.079  12
  -3   5   5 1324.37 410.898  14
  -3   5   5 316.771 301.513  10
  -3  -5   5 455.999 257.604  16
  -3  -5   4 59288.7 3587.18  12
  -3   5   4 54719.7 3114.70  15
  -3   5   4 61782.0 3298.80  14
  -3  -5   4 56455.8 3379.81  16
  -3  -5   4 63673.6 2974.23   9
  -3  -5   3 4608.18 590.107   9
  -3   5   3 3351.60 580.234  14
  -3  -5   3 4392.98 799.735  12
  -3  -5   3 4766.23 720.448  19
  -3  -5   3 4787.55 773.825  16
  -3   5   3 4209.45 667.888  15
  -3  -5   2 160204. 7253.58  12
  -3  -5   2 173346. 6967.36  19
   3   5  -2 155392. 6970.41  14
  -3   5   2 142392. 6893.48  15
  -3   5   2 157155. 6795.97  14
  -3  -5   1 1157.51 326.579  19
  -3  -5   1 675.405 246.279  11
  -3  -5   1 901.781 364.491  16
   3   5  -1 354.559 268.742  14
  -3   5   1 753.298 259.027  14
   3   5  -1 766.937 298.122   4
  -3  -5   1 94.8669 253.772  17
  -3  -5   0 104729. 4834.49  11
  -3  -5   0 100572. 4997.39  17
  -3  -5   0 102994. 5096.88  16
   3   5   0 108986. 5030.32  14
  -3   5   0 103041. 4722.88  14
  -3  -5   0 113101. 4794.41  19
  -3  -5  -1 22422.5 1736.14  16
   3   5   1 21322.6 1649.32  14
  -3   5  -1 21494.1 1448.97  14
  -3  -5  -1 21409.8 1582.69  11
   3  -5   1 22243.0 1705.67  12
  -3  -5  -1 22486.9 1667.21  17
  -3  -5  -1 23819.4 1497.07  19
  -3  -5  -2 70574.7 3744.02  16
  -3   5  -2 68281.2 3337.98  14
   3   5   2 72093.8 3699.80  14
  -3  -5  -2 69009.4 3594.48  17
  -3  -5  -2 73217.5 3681.53  11
  -3  -5  -3 170979. 7550.94  16
  -3   5  -3 159053. 7008.24  14
   3   5   3 174279. 7478.65  14
  -3  -5  -3 170547. 7324.55  17
  -3  -5  -3 174778. 7541.16  11
  -3  -5  -4 1066.05 388.081  11
  -3   5  -4 814.848 261.790  14
   3   5   4 875.166 325.995  14
  -3  -5  -4 552.021 252.723  17
  -3  -5  -5 707.837 357.079  11
   3  -5   5 437.418 312.256  20
   3   5   5 725.117 330.611  14
   3   5   6 72293.5 4084.74  14
   3  -5   6 79586.1 4274.65  20
   3   5   7 24463.5 2054.00  14
   3  -5   7 24890.0 2124.85  20
   3   5   8 7786.08 1149.23  14
   3   5   8 7631.04 1271.17  20
   3  -5   8 7439.26 1186.17  20
  -3  -5  -8 10448.0 1404.00  11
   3   5   9 2900.22 727.298  14
  -3  -5  -9 1872.85 713.364  11
   3   5   9 2492.50 778.192  20
   3  -5   9 3186.43 758.573  20
   3  -5  10 26039.7 2366.59  20
   3   5  10 20208.4 2338.56  20
   3   5  10 22874.8 2231.25  14
  -3  -5 -10 22471.3 2275.53  11
   3   5  11 3330.78 961.895  20
   3  -5  11 5286.25 1082.04  20
  -3  -5 -11 3639.23 918.538  11
   3   5  11 5576.18 1121.09  14
  -3  -5 -12 6562.04 1220.37  11
   3  -5  12 5441.06 1347.49  12
   3   5  12 5539.59 1115.34  14
  -3  -5 -12 4994.87 705.469  40
  -3   5 -12 6883.22 743.585  23
  -3  -5 -12 5321.64 682.177  24
  -3   5 -12 6180.40 692.141  28
   3   5  12 5581.02 1235.47  20
  -3  -5 -13 3870.03 967.561  11
  -3   5 -13 2612.77 417.800  25
  -3   5 -13 2683.36 485.624  23
  -3  -5 -13 3087.31 518.047  24
  -3  -5 -13 2554.82 549.997  40
   3   5  13 4049.46 1022.88  20
   3   5  13 2765.61 448.707  30
  -3   5 -13 2678.98 468.182  28
  -3   5 -14 79821.3 3578.41  25
  -3  -5 -14 78149.4 3728.66  24
   3   5  14 84244.0 3707.78  30
   3  -5  14 76186.4 5527.05  12
   3   5  14 72502.3 5222.36  20
  -3  -5 -14 77244.3 3821.52  40
  -3  -5 -14 82078.3 5174.76  11
  -3   5 -15 1348.52 306.417  25
  -3  -5 -15 1514.28 378.846  24
   3   5  15 1323.92 307.782  30
  -3  -5 -15 886.520 332.592  40
  -3   5 -16 71170.9 3392.18  25
  -3  -5 -16 77744.6 3564.54  24
   3   5  16 75132.9 3489.20  30
  -3  -5 -16 77117.0 3630.58  40
  -3   5 -16 82837.7 3590.64  39
   3   5  17 801.896 233.888  45
  -3   5 -17 715.426 229.012  25
  -3  -5 -17 101.715 240.968  24
   3   5  17 620.497 215.800  30
  -3   5 -17 245.729 232.911  39
  -3  -5 -17 721.273 301.468  40
   3   5  18 26321.4 1420.71  45
  -3  -5 -18 28204.6 1512.63  24
   3   5  18 25411.8 1443.34  30
  -3  -5 -18 24329.0 1481.78  40
  -3   5 -18 25241.1 1440.15  39
   3   5  19 70.7029 118.196  30
  -3  -5 -19 320.759 189.977  24
   3   5  19 271.178 160.641  45
  -3   5 -19 136.457 149.837  39
  -3  -5 -19 76.5497 180.856  40
   3   5  20 19926.7 989.605  45
  -3  -5 -20 19064.9 1065.28  40
  -3   5 -20 23230.4 1102.80  40
  -3   5 -20 19350.2 1032.78  39
   3   5  20 20169.0 1060.72  30
   3  -5  20 16455.6 1056.12  34
  -3  -5 -20 19979.1 1052.19  24
  -3  -5 -20 17147.4 972.710  42
  -3   6  20 4509.09 463.559  30
   3   6 -20 4518.50 450.411  25
   3  -6 -20 4604.01 473.431  24
  -3  -6  20 5144.04 491.299  34
  -3  -6  20 4532.51 416.065  32
  -3   6  19 17754.2 1089.85  30
   3   6 -19 14676.0 984.790  25
   3  -6 -19 15740.8 1047.30  24
  -3  -6  19 16034.7 1077.98  34
  -3   6  18 100.114 188.827  30
   3   6 -18 353.647 199.284  25
   3  -6 -18 253.610 234.234  24
  -3  -6  18 378.102 255.276  34
  -3   6  17 11203.6 949.694  30
   3   6 -17 11943.0 936.951  25
   3  -6 -17 12977.2 1040.48  24
  -3  -6  17 12237.8 1028.12  34
  -3   6  16 15959.1 1009.33  45
  -3   6  16 14625.1 1146.74  30
   3  -6 -16 16870.3 1263.33  24
   3   6 -16 14534.3 1091.92  25
  -3  -6  16 14575.2 1194.67  34
  -3   6  15 14159.1 959.356  45
  -3  -6  15 11268.4 1083.70  34
   3   6 -15 12210.7 1005.27  25
   3  -6 -15 11836.7 1109.35  24
  -3   6  15 14699.1 1127.30  30
   3  -6 -14 36576.2 2169.16  24
  -3   6  14 39070.0 3382.76  13
  -3   6  14 32364.5 3032.95  14
  -3  -6  14 35856.0 3452.53  12
  -3   6  14 37355.1 1900.80  45
  -3  -6  14 33886.4 2111.89  34
  -3   6  14 30318.4 3255.86  20
  -3   6  14 34911.2 2039.55  30
   3  -6 -13 37381.4 2264.71  24
  -3  -6  13 40357.6 2294.19  34
  -3  -6  13 42428.0 3767.42  12
  -3   6  13 35984.1 2131.26  30
  -3   6  13 40725.1 2033.24  45
  -3   6  13 32171.0 3352.07  20
  -3  -6  12 54952.3 2947.02  34
  -3   6  12 53963.1 4332.40  20
  -3  -6  12 58757.7 2845.64  43
  -3  -6  12 62659.8 4677.45  12
  -3   6  12 54441.8 2819.92  30
  -3   6  11 19341.9 2255.25  14
  -3  -6  11 24927.9 2167.62  17
  -3  -6  11 27779.6 2895.24  12
  -3   6  11 24160.9 2649.46  20
  -3   6  10 22465.8 2423.40  20
  -3  -6  10 18664.0 1892.07  16
  -3   6  10 19365.1 2150.06  14
  -3  -6  10 18695.7 1876.59  17
  -3   6   9 577.348 356.168  10
  -3   6   9 174.009 248.035  14
  -3   6   9 194.798 196.458  20
  -3  -6   9 295.338 257.776  16
  -3  -6   9 575.227 323.974  17
  -3   6   8 6351.17 1038.00  10
  -3  -6   8 7428.54 1129.66  16
  -3  -6   8 6936.17 1088.58  17
  -3   6   8 7594.18 1223.53  14
  -3  -6   8 7097.72 1321.60  12
  -3  -6   7-193.082 388.834  12
  -3   6   7 147.948 258.027  14
  -3   6   7 682.549 412.361  10
  -3  -6   7-147.146 148.169  16
  -3  -6   6 3757.63 902.042  12
  -3   6   6 5713.49 991.609  14
  -3  -6   6 5776.23 992.975  16
  -3   6   6 5113.79 885.528  10
  -3  -6   5 1716.08 534.423  19
  -3  -6   5 1489.59 579.840  12
  -3   6   5 1440.49 501.292  14
  -3  -6   5 1266.50 473.056  16
  -3  -6   4 6485.18 963.367  19
  -3  -6   4 5687.57 991.201  16
  -3   6   4 6777.86 927.364  15
  -3   6   4 9278.30 1115.01  14
  -3  -6   4 9516.72 1311.37  12
   3   6  -3 2896.71 634.922  14
  -3   6   3 2004.18 502.728  14
  -3  -6   3 1857.91 600.358  12
   3  -6  -3 3138.18 620.959  16
  -3   6   3 2328.65 561.324  15
  -3  -6   3 2296.78 456.884   9
  -3  -6   3 3347.86 636.329  19
  -3   6   2 8554.39 991.960  14
  -3  -6   2 6853.98 1030.11  16
   3   6  -2 7493.35 1009.74  14
  -3   6   2 6254.91 948.217  15
   3  -6  -2 9203.97 1115.12  16
  -3  -6   2 8170.39 951.183  19
  -3  -6   1 37094.7 2209.53  11
   3   6  -1 36383.9 2452.60  14
  -3   6   1 35975.1 2292.94  14
  -3  -6   1 35828.2 2565.53  16
  -3  -6   1 35833.0 2502.11  17
  -3  -6   0 940.072 322.561  11
  -3  -6   0 1082.14 419.845  16
  -3  -6   0 669.505 297.898  17
  -3   6   0 83.1154 188.142  14
   3   6   0 1198.71 411.017  14
  -3  -6  -1 18024.1 1512.52  11
  -3  -6  -1 20822.1 1762.28  16
   3   6   1 17997.5 1609.57  14
  -3   6  -1 16902.2 1407.84  14
  -3  -6  -1 19878.0 1675.48  17
  -3  -6  -2 130861. 5973.30  11
  -3  -6  -2 135851. 6212.15  16
   3   6   2 130980. 6076.90  14
  -3   6  -2 120944. 5634.37  14
  -3  -6  -2 121194. 5904.05  17
   3  -6   2 118064. 6157.63  12
  -3  -6  -3 101372. 5007.54  11
  -3  -6  -3 108459. 5125.87  16
  -3   6  -3 89979.8 4522.86  14
   3   6   3 98446.0 5017.39  14
  -3  -6  -3 95074.7 4779.69  17
   3  -6   3 96567.6 5332.58  12
   3  -6   4 47888.8 3621.08  12
  -3  -6  -4 58296.1 3438.11  11
   3   6   4 57969.7 3404.10  14
   3  -6   5 11298.4 1296.88  20
   3  -6   5 12093.8 1692.80  12
  -3  -6  -5 9401.22 1263.19  11
   3   6   5 11816.8 1366.59  14
   3  -6   6 13551.1 1504.73  20
   3  -6   6 10695.5 1772.28  12
  -3  -6  -6 13340.6 1551.37  11
   3   6   6 15087.0 1588.69  14
  -3  -6  -7 3781.23 844.863  11
   3  -6   7 4432.20 876.260  20
   3  -6   7 4804.58 1197.07  12
   3   6   7 5796.52 1014.60  14
   3   6   8 3464.06 829.606  14
   3  -6   8 1815.11 831.417  12
   3   6   9 45282.9 3379.50  14
   3  -6   9 43790.6 4038.64  12
  -3  -6 -10 200.386 285.468  11
   3   6  10 184.849 322.487  14
   3  -6  10 279.298 281.351  12
  -3  -6 -11 209.077 297.997  11
   3   6  11 576.143 511.781  14
   3  -6  11 282.691 493.184  12
  -3  -6 -11 450.370 283.085  40
  -3   6 -11 731.548 281.586  23
  -3  -6 -11 394.904 256.989  24
   3  -6  11 345.849 201.462  43
  -3   6 -11 170.082 171.734  28
  -3   6 -12 20689.4 1383.19  28
   3   6  12 18409.6 2175.37  14
   3  -6  12 20290.0 1375.47  43
   3  -6  12 19130.7 2143.85  16
  -3   6 -12 20165.2 1288.81  25
  -3   6 -12 21949.2 1479.51  23
  -3  -6 -12 23367.7 1528.94  24
  -3  -6 -12 24148.5 2514.70  11
  -3  -6 -12 17901.5 1467.34  40
   3  -6  12 22968.1 2814.07  12
  -3   6 -13 6088.26 694.595  28
  -3   6 -13 6691.32 673.266  25
  -3   6 -13 8484.93 847.716  23
  -3  -6 -13 6423.22 760.492  24
  -3  -6 -13 8609.81 1458.67  11
  -3  -6 -13 6093.37 778.452  40
   3  -6  13 5322.25 1315.89  12
   3   6  14 3207.69 475.686  30
   3   6  14 3748.56 545.448  45
  -3  -6 -14 2671.19 550.401  40
  -3   6 -14 2759.39 413.096  25
  -3   6 -14 2977.87 498.208  23
  -3  -6 -14 2790.47 501.407  24
   3   6  15 2039.89 383.905  30
   3   6  15 2265.11 417.145  45
  -3   6 -15 2139.66 369.051  25
  -3  -6 -15 1831.67 414.994  24
  -3  -6 -15 2128.69 470.397  40
   3   6  16 16897.2 1148.77  45
  -3   6 -16 16106.4 1091.68  25
  -3  -6 -16 18047.9 1241.75  24
   3   6  16 18695.8 1188.37  30
  -3  -6 -16 16865.5 1255.16  40
  -3   6 -16 17782.0 1211.28  39
  -3   6 -17 9403.85 782.203  39
  -3  -6 -17 7860.79 759.091  40
  -3   6 -17 7443.78 665.168  25
  -3  -6 -17 8238.29 756.945  24
  -3  -6 -17 8243.91 714.382  42
   3   6  17 9438.41 746.764  30
   3   6  17 9683.72 750.384  45
  -3  -6 -18 19031.7 1178.74  40
  -3   6 -18 18704.0 1131.13  39
  -3  -6 -18 19208.5 1178.24  24
  -3  -6 -18 18223.2 1095.67  42
   3   6  18 20675.1 1129.74  45
   3   6  18 19326.1 1119.56  30
  -3  -6 -19 1788.78 299.527  24
   3   6  19 1482.12 231.459  45
  -3  -6 -19 1405.33 272.419  40
  -3   6 -19 1556.62 258.603  39
  -3   6 -19 1761.88 279.592  40
   3   6  19 1194.48 226.341  30
   3  -6  19 1087.92 267.089  34
  -3   7  20 4278.23 397.347  30
   3   7 -20 3666.72 367.057  25
   3  -7 -20 4250.75 398.178  24
  -3  -7  20 4140.58 404.052  34
  -3  -7  20 4108.72 359.277  32
  -3  -7  19 2150.08 297.868  32
  -3   7  19 1436.53 283.541  30
   3   7 -19 1753.93 289.728  25
   3  -7 -19 1928.01 318.951  24
  -3  -7  19 1925.50 324.487  34
  -3   7  18 11585.8 870.401  30
   3   7 -18 12080.7 855.904  25
   3  -7 -18 12003.9 898.344  24
  -3  -7  18 12086.3 924.914  34
  -3   7  17 1265.68 239.049  45
  -3   7  17 1288.01 318.754  30
   3   7 -17 1295.47 298.376  25
   3  -7 -17 1062.00 310.433  24
  -3  -7  17 1133.33 325.899  34
  -3   7  16 12464.5 867.722  45
  -3   7  16 12818.1 1017.48  30
   3   7 -16 11267.2 915.475  25
   3  -7 -16 12276.9 1034.54  24
  -3  -7  16 12209.3 1057.65  34
  -3   7  15 2938.67 413.962  45
  -3  -7  15 2843.18 515.096  34
  -3   7  15 3315.19 515.436  30
   3   7 -15 3016.00 478.975  25
   3  -7 -15 2594.45 488.519  24
   3  -7 -14 19804.5 1256.66  37
  -3   7  14 18769.5 1201.91  45
  -3  -7  14 15940.9 1320.78  34
  -3   7  14 16863.4 1288.55  30
   3  -7 -14 16131.6 1330.79  24
   3  -7 -13 29518.1 1674.13  37
  -3   7  13 27624.8 1564.54  45
   3  -7 -13 21202.4 1652.99  24
   3  -7 -13 28891.6 2841.68  11
  -3  -7  13 31076.6 3218.55  12
  -3   7  13 23439.2 1617.57  30
  -3  -7  13 25528.0 1751.21  34
  -3  -7  12 144.213 340.576  38
  -3  -7  12-281.183 400.425  12
  -3   7  12 212.217 370.137  14
   3  -7 -12 61.1608 213.377  37
  -3  -7  12 447.626 273.213  43
  -3   7  12 106.612 142.078  45
   3  -7 -12 452.820 303.998  24
  -3   7  12 65.4010 161.367  30
  -3   7  11 75474.1 3807.86  30
  -3   7  11 88039.7 5417.17  14
   3  -7 -11 80056.0 3957.29  24
  -3  -7  11 86886.0 3979.69  38
  -3   7  11 87492.5 3784.69  45
  -3  -7  11 81086.6 3851.71  43
   3  -7 -11 86347.6 3911.77  37
  -3  -7  11 84348.1 4944.58  17
  -3  -7  11 81481.3 3748.08  29
  -3  -7  10 3078.28 813.181  16
  -3  -7  10 2689.75 743.855  17
  -3  -7  10 4030.52 1119.53  12
  -3   7  10 1420.51 714.100  14
  -3   7   9 168796. 8263.00  14
  -3  -7   9 161597. 7947.40  16
  -3  -7   9 162014. 7894.79  17
  -3   7   9 139562. 7596.81  10
  -3  -7   9 152853. 8644.33  12
  -3  -7   8-176.329 307.551  16
  -3  -7   8-167.356 291.903  17
  -3   7   8 326.433 284.685  10
  -3  -7   8-240.987 343.189  12
  -3   7   8-182.739 184.052  14
  -3   7   7 200576. 9721.55  10
  -3  -7   7 222216. 10096.2  16
  -3   7   7 216299. 9975.72  14
  -3  -7   7 201089. 9972.22  19
  -3  -7   7 213338. 9902.38  17
  -3  -7   7 216495. 10622.2  12
  -3  -7   6 173.445 302.517  16
  -3  -7   6-161.027 280.861  19
   3   7  -6 168.829 340.014  14
  -3   7   6 618.280 466.930  14
  -3  -7   6 210.313 211.803  12
   3   7  -5 250917. 11764.3  14
  -3   7   5 280012. 11815.6  14
  -3  -7   5 274618. 12096.5  16
  -3  -7   5 259330. 11663.4  19
  -3  -7   5 274767. 12439.6  12
  -3  -7   4 490.775 368.339  16
  -3   7   4 916.898 437.439  14
  -3  -7   4-182.291 183.570  12
  -3   7   3 169685. 7767.18  15
  -3   7   3 175273. 7768.51  14
   3  -7  -3 151073. 7668.36  16
  -3  -7   3 169601. 8023.89  17
   3  -7  -2 3448.99 775.435  16
  -3  -7   2 3225.62 772.326  16
  -3   7   2 3951.96 787.776  15
  -3  -7   2 4814.13 905.948  17
   3   7  -2 4879.27 876.001  14
  -3   7   2 4355.23 771.406  14
  -3   7   1 78294.3 4234.71  14
   3   7  -1 84860.5 4539.94  14
  -3   7   1 72858.5 4396.36  15
  -3  -7   1 83175.1 4672.17  16
   3  -7  -1 75263.5 4546.55  16
  -3  -7   1 85895.9 4613.20  17
  -3  -7   0 3917.66 785.790  17
   3  -7   0 4466.69 922.500  16
  -3  -7   0 3621.17 788.022  16
  -3  -7   0 4769.40 737.609  11
  -3   7   0 4513.42 749.357  14
   3   7   0 4513.48 849.811  14
   3  -7   1 70923.2 4685.17  16
  -3  -7  -1 81915.8 4465.63  17
  -3  -7  -1 80699.4 4595.35  16
   3   7   1 87057.9 4604.00  14
  -3   7  -1 85360.4 4262.70  14
  -3  -7  -1 77526.0 4211.26  11
  -3  -7  -2 744.860 331.114  17
  -3  -7  -2 559.453 315.316  16
  -3  -7  -2 705.074 335.059  11
  -3   7  -2 301.099 202.761  14
   3   7   2 136.271 307.240  14
  -3  -7  -3 117.883 237.535  17
  -3  -7  -3 138.646 197.598  16
  -3  -7  -3 258.430 260.344  11
   3   7   3 562.427 316.684  14
  -3  -7  -4 19131.6 1894.01  11
   3  -7   4 18630.3 2167.97  12
   3   7   5 11162.6 1431.47  14
  -3  -7  -5 11163.9 1433.13  11
   3  -7   5 9060.24 1590.30  12
   3   7   6 16732.0 1855.60  14
  -3  -7  -6 20271.6 2052.88  11
   3  -7   6 20002.5 2483.12  12
   3   7   7 22678.8 2188.06  14
  -3  -7  -7 19754.2 2118.28  11
   3  -7   7 15201.2 2300.94  12
  -3  -7  -8 8750.21 1439.53  11
   3   7   8 8529.20 1357.83  14
   3  -7   8 9661.39 1822.87  12
   3  -7   9 63705.8 4694.51  16
   3  -7   9 73083.3 5630.50  12
  -3  -7  -9 82124.9 5002.18  11
   3   7   9 65155.2 4585.74  14
   3  -7  10 428.712 433.030  16
  -3   7 -10 781.590 266.089  23
   3   7  10 1019.13 581.497  14
   3  -7  10 1258.26 709.073  12
  -3  -7 -10 1261.36 424.009  42
   3  -7  10 1224.72 333.805  43
  -3  -7 -10 464.483 341.491  40
   3   7  10 1315.57 364.385  45
  -3   7 -10 942.096 281.094  28
  -3   7 -11 28071.5 1660.03  28
   3   7  11 25933.9 2664.93  14
  -3   7 -11 27364.0 1713.39  23
  -3   7 -11 29947.0 1594.48  25
   3  -7  11 30223.5 3452.22  12
   3  -7  11 30271.7 1736.93  43
  -3  -7 -11 21399.9 1675.47  42
  -3  -7 -11 23944.6 1781.78  40
   3   7  11 26663.7 1714.56  45
   3  -7  11 26274.8 2666.64  16
  -3   7 -12 3229.94 487.460  28
   3  -7  12 2356.44 749.902  16
  -3   7 -12 3203.86 887.360  15
  -3   7 -12 3421.71 462.845  25
  -3   7 -12 3242.90 536.622  23
   3   7  12 4900.34 1113.90  14
   3  -7  12 2421.96 922.682  12
  -3  -7 -12 2886.30 568.764  40
   3   7  12 3811.09 565.328  45
  -3  -7 -12 2458.83 820.715  11
   3  -7  12 4225.65 574.994  43
  -3  -7 -12 3281.83 577.206  42
  -3  -7 -13 32176.2 2032.59  42
   3  -7  13 37241.8 1996.79  43
   3   7  13 38979.4 2070.41  45
  -3  -7 -13 33727.4 2120.80  40
  -3   7 -13 34510.8 1854.40  25
  -3   7 -13 34459.0 2048.81  23
  -3  -7 -13 33708.0 2065.13  24
  -3  -7 -14 2226.11 493.702  40
  -3   7 -14 2810.01 422.531  25
  -3   7 -14 2901.21 490.515  23
  -3  -7 -14 3179.92 554.760  24
   3  -7  14 4031.28 527.660  43
  -3  -7 -14 3873.58 563.793  42
  -3  -7 -15 85128.9 4062.18  40
  -3   7 -15 88836.0 3838.40  25
  -3  -7 -15 92557.9 4084.74  24
  -3  -7 -15 89543.1 3999.05  42
  -3  -7 -16 7012.55 682.127  42
   3   7  16 8330.03 711.565  45
  -3   7 -16 7184.84 635.915  25
  -3  -7 -16 8676.25 786.294  24
  -3  -7 -16 7250.41 731.083  40
  -3   7 -16 7903.25 730.564  39
  -3   7 -17 48992.9 2247.28  25
  -3  -7 -17 50308.9 2394.92  24
   3   7  17 54109.4 2336.56  45
  -3  -7 -17 47547.4 2273.78  42
  -3  -7 -17 52440.6 2411.24  40
  -3   7 -17 51357.6 2356.17  39
  -3  -7 -17 45634.0 2190.07  27
  -3   7 -18 215.419 148.674  39
  -3  -7 -18-33.3925 256.106  40
   3   7  18 171.026 114.891  45
  -3  -7 -18 103.407 180.399  24
   3  -7  18 39.5485 203.100  34
  -3  -8  19 33833.8 1612.20  34
  -3  -8  19 31665.3 1531.05  32
   3   8 -19 34635.2 1564.72  25
   3  -8 -19 32077.7 1547.97  24
  -3   8  19 33544.0 1563.00  30
  -3  -8  18 20604.5 1229.23  34
   3   8 -18 21281.2 1162.72  25
   3  -8 -18 22515.1 1216.42  24
  -3   8  18 20203.9 1178.60  30
  -3   8  17 35627.7 1690.04  45
  -3  -8  17 35967.6 1915.98  34
   3   8 -17 35698.8 1790.77  25
   3  -8 -17 36273.4 1870.95  24
  -3   8  17 34934.8 1839.16  30
  -3   8  16 9766.88 721.298  45
  -3  -8  16 8121.17 813.316  34
   3   8 -16 8835.70 755.918  25
   3  -8 -16 9161.38 833.869  24
  -3   8  16 9644.58 821.754  30
  -3   8  15 37000.6 1815.91  45
  -3  -8  15 35139.5 2014.86  34
  -3   8  15 32303.5 1887.91  30
   3   8 -15 33796.7 1834.53  25
   3  -8 -15 30291.1 1906.91  24
   3  -8 -14 9461.69 951.267  24
   3  -8 -14 10898.7 868.642  37
  -3   8  14 9625.23 913.509  30
  -3   8  14 11440.5 881.344  45
   3  -8 -13 50765.3 2852.92  24
  -3   8  13 61256.4 2761.16  45
   3  -8 -13 61379.1 2793.48  37
  -3   8  13 47565.2 2713.07  30
  -3   8  12 709.554 305.436  30
  -3  -8  12 584.648 276.208  38
  -3   8  12 394.233 227.894  45
  -3  -8  12 700.701 304.411  34
  -3  -8  12 780.013 293.525  43
   3  -8 -12 429.862 284.206  37
  -3  -8  12 265.330 534.778  19
   3  -8 -12 965.629 374.606  24
  -3  -8  11 67689.3 3685.86  34
  -3  -8  11 60663.2 5047.52  19
  -3  -8  11 75379.2 4789.61  17
   3  -8 -11 79049.6 3663.01  37
  -3   8  11 78711.5 3566.15  45
   3   8 -11 80911.5 5480.08  14
  -3   8  11 70323.2 5003.98  14
  -3  -8  11 80624.8 3753.13  38
   3   8 -11 75318.4 3465.55  23
  -3  -8  11 79441.6 5786.12  12
   3  -8 -11 92533.3 5584.62  11
   3  -8 -10 4356.59 616.211  37
   3   8 -10 4215.38 1094.40  14
  -3  -8  10 1750.68 785.801  12
  -3   8  10 2824.06 882.495  14
  -3  -8  10 3705.44 565.296  43
  -3  -8  10 2055.32 713.313  17
  -3  -8  10 3628.87 498.231  29
  -3  -8  10 3031.83 817.646  16
   3   8 -10 2796.32 459.256  23
  -3   8  10 2630.90 459.133  45
  -3  -8  10 3288.10 572.252  34
  -3  -8  10 2797.06 496.259  38
   3  -8 -10 4782.08 1129.18  11
   3  -8  -9 43731.4 2472.81  37
  -3  -8   9 42287.8 2487.78  34
  -3   8   9 49872.9 2429.65  45
  -3  -8   9 43792.3 2421.02  43
  -3  -8   9 47295.7 3592.96  16
   3   8  -9 45341.4 3805.97  14
  -3   8   9 46697.8 3713.90  14
  -3  -8   9 46585.8 4139.44  12
   3  -8  -9 53679.3 3955.21  11
  -3  -8   9 46646.9 2485.27  38
  -3  -8   9 41231.9 3409.16  17
  -3  -8   9 46239.5 2322.84  29
  -3   8   9 41711.5 3360.24  10
   3   8  -9 45230.6 2254.98  23
  -3  -8   8 28664.9 1612.82  29
   3   8  -8 29799.8 2902.37  14
  -3   8   8 27456.1 2702.03  14
  -3  -8   8 27388.0 2687.16  16
  -3  -8   8 27472.3 2611.43  17
  -3  -8   8 27110.7 1716.33  38
  -3   8   8 27249.6 2615.88  10
  -3   8   8 30059.7 1696.31  45
  -3  -8   8 26399.2 2982.11  12
  -3  -8   7 17178.4 2012.21  17
  -3  -8   7 18380.3 2345.43  12
  -3   8   7 12103.8 1674.05  10
   3   8  -7 17004.2 2068.65  14
  -3   8   7 16914.5 2023.13  14
  -3  -8   7 16755.6 2028.53  16
  -3  -8   6 15404.9 1909.25  17
  -3  -8   6 14913.0 2107.85  12
  -3   8   6 15721.8 1892.53  10
  -3   8   6 15690.5 1869.68  14
  -3  -8   6 15879.4 1987.64  16
   3   8  -6 16463.9 1979.95  14
   3   8  -5 7169.26 1231.76  14
  -3   8   5 6974.48 1189.10  14
   3  -8  -5 3476.45 843.129  11
  -3   8   5 6735.94 1175.60  10
  -3  -8   5 6601.36 1243.05  16
  -3  -8   4 13747.0 1781.41  17
   3   8  -4 17240.1 1913.08  14
  -3   8   4 16480.8 1804.41  14
  -3  -8   3 11887.4 1628.89  17
  -3   8   3 14793.8 1639.67  14
  -3  -8   3 14189.5 1826.74  16
  -3  -8   2 25155.3 2372.64  17
   3  -8  -2 25076.5 2328.26  16
  -3   8   2 26759.7 2244.00  14
  -3   8   2 23039.9 2203.55  15
  -3  -8   2 29279.4 2596.05  16
  -3  -8   1 98532.2 5745.67  17
   3  -8  -1 105216. 5933.08  16
  -3  -8   1 116838. 6098.52  16
   3   8  -1 116086. 5882.09  14
  -3   8   1 104875. 5499.99  14
  -3   8   1 98143.6 5713.66  15
   3   8   0 7612.95 1191.58  14
  -3   8   0 6444.55 1014.02  14
  -3  -8   0 7850.20 1213.83  17
   3  -8   0 7399.08 1265.25  16
  -3  -8   0 6943.26 1188.40  16
  -3   8   0 6489.29 1144.55  15
  -3  -8  -1 86867.9 4903.53  17
   3  -8   1 78713.4 5285.32  16
  -3  -8  -1 84297.3 5014.12  16
  -3   8  -1 85460.4 4642.09  14
   3   8   1 93514.4 5077.07  14
  -3  -8  -2 1165.03 488.530  17
   3   8   2 814.337 466.146  14
  -3  -8  -2 1568.02 476.640  11
   3  -8   2 1963.23 729.944  16
  -3  -8  -2 1155.67 500.853  16
  -3  -8  -3 103562. 5524.73  11
   3  -8   3 101035. 6311.45  16
  -3  -8  -3 106324. 5741.78  16
   3   8   3 102758. 5754.53  14
  -3  -8  -4 11325.2 1473.11  11
   3  -8   4 10457.2 1733.95  16
   3   8   4 13442.6 1666.77  14
  -3  -8  -5 56152.9 3822.30  11
   3  -8   5 55673.9 4484.22  16
   3   8   5 55593.8 3896.61  14
   3   8   6 74539.9 4775.01  14
  -3  -8  -6 79186.4 4858.50  11
   3  -8   6 72454.1 5417.24  12
  -3  -8  -7 23873.9 2432.72  11
  -3  -8  -7 20395.1 1389.83  24
  -3   8  -7 18737.6 1277.88  23
   3  -8   7 18342.8 2408.56  16
   3   8   7 21910.9 2309.65  14
   3   8   7 19132.8 1359.22  45
   3  -8   7 18571.0 1345.54  43
   3  -8   7 20566.8 2714.55  12
  -3  -8  -8 58953.8 4186.69  11
   3   8   8 59653.6 4152.42  14
  -3  -8  -8 55374.1 2802.75  24
  -3   8  -8 53057.7 2669.01  23
   3  -8   8 53713.8 4338.51  16
   3   8   8 48447.1 2701.91  45
   3  -8   8 51728.4 4696.61  12
   3  -8   8 53183.6 2750.55  43
  -3  -8  -8 52968.2 2795.16  42
  -3  -8  -9 18420.6 2206.21  11
   3   8   9 13732.1 1916.89  14
  -3  -8  -9 16896.0 1289.90  24
   3   8   9 13773.5 1164.58  45
   3  -8   9 15505.5 2158.24  16
   3  -8   9 17683.2 2640.59  12
  -3  -8  -9 14505.3 1298.60  40
   3  -8   9 15028.3 1188.02  43
  -3  -8  -9 14914.6 1264.00  42
   3  -8  10 2304.33 806.272  16
  -3  -8 -10 2450.26 532.472  24
   3   8  10 1941.78 425.820  45
  -3  -8 -10 916.421 568.639  11
   3   8  10 2409.61 797.814  14
   3  -8  10 1351.02 835.469  12
  -3  -8 -10 1857.75 471.515  40
   3  -8  10 1230.44 362.779  43
  -3  -8 -10 1796.11 443.973  42
   3   8  11 30601.7 1778.52  45
  -3  -8 -11 22366.9 1684.38  42
   3  -8  11 30847.8 1770.88  43
  -3   8 -11 27918.5 1729.40  23
  -3  -8 -11 25826.0 1770.91  24
  -3  -8 -11 24135.5 1763.65  40
  -3   8 -11 25645.3 1584.87  28
   3   8  12 12600.1 1039.36  45
   3  -8  12 12672.3 1019.01  43
  -3  -8 -12 9148.87 961.385  42
  -3   8 -12 12192.5 890.038  25
  -3   8 -12 12558.3 1053.50  23
  -3  -8 -12 9397.44 1031.30  40
  -3   8 -12 10986.5 919.186  28
   3  -8  13 8589.68 795.422  43
   3   8  13 7133.21 741.582  45
  -3  -8 -13 7106.12 769.784  42
  -3   8 -13 7505.66 663.555  25
  -3   8 -13 7153.42 778.061  23
  -3  -8 -13 6090.35 804.447  40
   3   8  14 3059.16 462.813  45
  -3   8 -14 3670.31 431.889  25
  -3   8 -14 2108.09 418.831  23
  -3  -8 -14 2646.75 515.899  40
  -3  -8 -14 3183.65 495.688  42
   3  -8  14 3540.28 484.070  43
   3  -8  15 1591.03 302.839  43
  -3  -8 -15 1067.90 288.337  42
  -3   8 -15 1677.11 287.091  25
  -3   8 -16 3521.52 381.697  25
  -3   8 -16 4260.49 481.478  39
   3  -8  16 2928.43 459.816  34
  -3  -8 -16 4678.84 453.707  27
   3   8  17 2514.47 323.424  45
   3  -8  17 2557.50 372.631  34
  -3   8 -17 2353.40 329.433  39
  -3  -8 -17 1918.09 262.995  27
  -3  -9  17 5828.94 551.455  34
  -3  -9  17 4368.35 454.924  32
  -3   9  17 5132.51 465.981  30
   3  -9 -17 5357.62 496.173  24
  -3   9  17 5151.00 415.076  45
  -3   9  16 3802.27 449.013  30
  -3   9  16 4383.50 429.490  45
   3  -9 -16 3829.65 468.017  24
  -3   9  15 8264.62 672.266  45
   3  -9 -15 7271.12 719.374  24
  -3   9  14 11019.3 830.265  45
  -3  -9  14 10734.4 959.186  34
  -3   9  13 6452.70 666.847  45
  -3  -9  13 5809.74 744.022  34
   3  -9 -13 7878.90 726.173  37
  -3  -9  12 3234.42 565.896  38
  -3   9  12 3965.78 536.986  45
   3   9 -12 3437.98 489.666  23
  -3  -9  12 3568.23 596.367  34
   3  -9 -12 4881.43 606.002  37
  -3  -9  11 1508.62 407.876  38
  -3   9  11 1831.46 377.056  45
   3   9 -11 1281.13 352.095  23
   3  -9 -11 2550.86 463.079  37
  -3  -9  11 1910.27 453.239  34
  -3  -9  10 21273.3 1415.58  29
  -3  -9  10 24647.6 1616.56  38
  -3   9  10 23326.7 1488.74  45
  -3  -9  10 22804.9 1522.45  43
   3   9 -10 23169.7 1402.37  23
   3  -9 -10 21918.0 1537.93  37
  -3  -9  10 19316.8 1530.43  34
   3  -9  -9 3931.20 615.651  37
   3   9  -9 4978.39 1210.99  14
  -3   9   9 3998.26 1059.32  14
  -3  -9   9 4767.46 636.878  43
  -3  -9   9 3479.81 933.404  17
  -3  -9   9 3843.91 530.557  29
  -3  -9   9 4914.04 1106.77  16
   3   9  -9 3684.21 492.723  23
  -3   9   9 4445.94 598.291  45
  -3  -9   9 4554.70 654.680  34
  -3  -9   9 2897.64 533.815  38
   3  -9  -9 4212.23 1089.76  11
   3  -9  -8 94214.0 4615.67  37
   3  -9  -8 118296. 6557.32  11
  -3  -9   8 95651.7 4551.21  43
  -3  -9   8 101731. 4664.36  34
  -3  -9   8 88807.0 5856.92  17
  -3  -9   8 107783. 4485.52  29
   3   9  -8 105242. 6439.32  14
  -3   9   8 106471. 6280.53  14
  -3  -9   8 111291. 6353.49  16
  -3  -9   8 105737. 4653.29  38
   3   9  -8 99861.2 4370.84  23
  -3   9   8 91287.8 5850.81  10
  -3  -9   7 1421.76 342.096  34
  -3   9   7 844.323 521.427  14
   3   9  -7 2315.72 841.216  14
  -3  -9   7 645.876 485.607  17
  -3  -9   7 971.976 264.260  29
  -3  -9   7 1136.32 561.283  16
  -3  -9   7 1190.70 353.653  38
   3   9  -7 709.801 235.231  23
  -3   9   7 205.105 208.565  10
  -3  -9   7 921.496 312.223  43
   3  -9  -7 709.387 351.138  37
  -3  -9   6 31166.8 1765.46  34
  -3   9   6 25650.3 2608.50  10
  -3  -9   6 26387.5 1551.06  29
  -3   9   6 31749.0 2835.39  14
   3   9  -6 27976.0 2764.02  14
  -3  -9   6 29555.7 2897.56  16
   3   9  -6 28866.0 1556.22  23
  -3   9   6 26249.8 1609.54  45
  -3  -9   6 23090.7 1617.76  43
  -3  -9   6 27573.0 1705.65  38
   3  -9  -6 24842.2 1682.75  37
   3  -9  -5 3355.85 549.745  37
  -3  -9   5 3568.65 525.361  43
  -3  -9   5 4996.80 1151.19  16
   3   9  -5 3526.31 454.901  23
  -3  -9   5 3910.89 1011.33  17
   3   9  -5 2305.28 772.377  14
  -3   9   5 3610.33 927.176  14
  -3  -9   5 4246.27 495.615  29
  -3   9   5 3673.03 497.519  45
  -3   9   5 2862.64 834.217  10
  -3   9   4 78728.4 3475.02  45
   3   9  -4 77153.7 4921.93  14
  -3   9   4 72607.3 4683.48  14
  -3  -9   4 76702.6 5031.01  17
  -3  -9   4 72490.9 3508.56  38
   3   9  -3 3090.81 895.184  14
  -3   9   3 3425.85 831.288  14
  -3  -9   3 1872.74 699.797  17
  -3  -9   3 1314.45 666.908  16
  -3  -9   2 105847. 6312.45  17
   3  -9  -2 108734. 6260.44  16
  -3   9   2 108738. 6034.57  14
  -3   9   1 4256.59 927.493  14
  -3  -9   1 5219.02 1061.73  17
   3  -9  -1 4259.29 1014.73  16
  -3  -9   1 6805.64 1274.43  16
  -3   9   1 3560.65 920.676  15
  -3   9   0 2450.25 662.459  14
   3   9   0 4423.51 969.949  14
  -3  -9   0 3689.35 877.418  17
   3  -9   0 1970.39 770.720  16
  -3  -9   0 3408.00 908.722  16
  -3   9   0 2173.05 724.729  15
   3   9   1 2969.86 824.494  14
  -3  -9  -1 3507.70 856.381  17
   3  -9   1 2828.97 928.069  16
  -3  -9  -1 4097.86 950.809  16
  -3   9  -1 3948.02 989.527  15
   3   9   2 8083.46 1320.87  14
   3  -9   2 6012.42 1357.33  16
  -3  -9  -2 7429.32 1295.98  16
  -3  -9  -2 5639.50 1071.72  17
  -3   9  -3 6897.99 656.181  23
   3  -9   3 6733.79 680.036  38
   3  -9   3 6223.31 751.735  43
   3   9   3 7096.06 1276.11  14
   3  -9   3 7703.84 1533.54  16
  -3  -9  -3 6741.28 1218.31  16
   3  -9   4 3052.05 1086.70  16
  -3   9  -4 2845.96 428.333  23
  -3   9  -4 2919.25 419.232  45
  -3  -9  -4 3026.12 782.250  11
   3  -9   4 2188.17 464.673  43
   3  -9   4 2892.95 439.280  38
   3   9   4 2157.19 745.680  14
   3  -9   5 572.163 576.288  16
  -3   9  -5 618.120 232.379  23
   3   9   5 433.844 232.098  45
  -3  -9  -5 548.407 368.401  11
   3  -9   5-195.956 389.355  43
   3  -9   5 665.564 247.631  38
   3   9   5 1207.72 536.419  14
  -3   9  -6 1354.64 363.650  23
   3   9   6 2182.63 403.736  45
  -3  -9  -6 986.637 529.704  11
  -3  -9  -6 2404.47 459.635  42
   3  -9   6 1817.82 379.107  38
   3   9   6 1659.09 663.548  14
  -3   9  -7 398.044 222.203  23
  -3  -9  -7 809.143 365.896  42
   3  -9   7 66.9882 404.953  43
   3  -9   7 284.790 496.880  16
   3   9   7 578.681 251.143  45
  -3  -9  -7 211.697 213.627  11
   3   9   7 1281.43 608.411  14
   3   9   8 47234.0 3711.94  14
  -3   9  -8 43813.0 2270.88  23
   3   9   8 37117.7 2257.12  45
  -3  -9  -8 46131.1 3681.75  11
   3  -9   8 40900.5 2320.91  43
  -3  -9  -8 42174.3 2380.76  42
   3  -9   8 43133.1 3900.01  16
   3   9   9 2390.05 463.714  45
  -3  -9  -9 2639.11 546.119  42
   3  -9   9 2939.95 530.144  43
   3   9  10 57114.4 3038.76  45
  -3  -9 -10 58322.2 3123.07  42
   3   9  11 308.028 223.903  45
  -3   9 -11 367.845 247.148  23
   3  -9  11 249.027 273.448  43
  -3  -9 -11 198.714 249.773  42
   3  -9  12 95084.8 3989.08  43
   3   9  12 86531.3 3923.53  45
  -3   9 -12 83710.1 3942.36  23
  -3  -9 -12 79672.0 3893.11  42
   3  -9  13 697.677 292.940  34
   3   9  13 357.643 224.610  45
  -3   9 -13 53.9745 224.447  23
  -3  -9 -13 409.349 230.770  42
   3  -9  13 357.535 206.117  43
  -3  -9 -14 22312.1 1288.42  27
  -3   9 -14 19883.2 1280.03  23
   3  -9  14 19376.7 1342.86  34
   3  -9  14 20115.4 1246.99  43
   3   9  14 21883.6 1279.13  45
  -3  -9 -15 3967.37 441.348  27
   3  -9  15 3753.04 488.139  34
   3   9  15 4180.32 453.535  45
  -3   9 -16 7647.33 600.515  39
  -3  -9 -16 7455.86 548.121  27
   3  -9  16 6761.89 609.575  34
  -3  10  16 74856.9 2929.31  45
   3  10 -16 70747.5 2971.44  25
  -3 -10  16 64233.1 2954.72  32
  -3 -10  16 71521.7 3074.81  34
  -3  10  15 5546.91 488.852  45
   3  10 -15 5995.78 527.161  25
  -3 -10  15 4440.28 525.760  34
  -3  10  14 19684.6 1156.65  45
   3  10 -14 20704.6 1189.36  25
  -3 -10  14 17821.6 1241.49  34
  -3  10  13 89.7667 169.334  45
   3  10 -13 541.764 201.441  23
  -3 -10  13 178.378 216.050  34
  -3  10  12 8827.57 784.635  45
   3  10 -12 7788.05 710.224  23
  -3 -10  12 8372.21 852.655  34
  -3 -10  11 600.094 293.146  38
   3  10 -11 532.518 218.665  23
  -3  10  11 443.293 237.333  45
  -3 -10  11 276.456 260.949  34
  -3 -10  10 15350.3 1228.13  38
  -3  10  10 15608.0 1165.06  45
   3  10 -10 15693.1 1101.86  23
  -3 -10  10 14436.3 1224.15  34
   3 -10 -10 18161.0 1286.96  37
  -3 -10   9 27324.3 1573.48  29
  -3 -10   9 24345.3 1641.93  38
  -3 -10   9 24128.3 1585.07  43
   3  10  -9 24379.4 1480.20  23
  -3 -10   9 23229.1 1626.35  34
   3 -10  -9 26361.3 1688.76  37
  -3 -10   8 10090.9 861.282  29
   3  10  -8 9216.90 807.708  23
  -3 -10   8 10784.8 1000.71  38
  -3 -10   8 9295.56 911.902  43
   3 -10  -8 8849.17 948.238  37
  -3 -10   8 10002.3 947.953  34
  -3 -10   7 1379.08 321.206  29
  -3 -10   7 1647.45 407.143  38
   3  10  -7 1655.61 328.584  23
  -3 -10   7 1185.98 330.110  43
  -3 -10   7 1761.93 403.839  34
   3 -10  -7 1462.45 420.489  37
  -3  10   7 2107.98 410.896  45
  -3 -10   6 984.163 608.829  16
   3  10  -6 1249.03 309.929  23
  -3  10   6 1103.91 590.226  10
  -3  10   6 1345.76 321.061  45
  -3 -10   6 1377.28 365.033  43
  -3 -10   6 1343.81 307.415  29
   3  10  -6 2821.68 887.256  14
  -3  10   6 1285.46 572.868  14
  -3 -10   5 1107.35 274.503  29
  -3  10   5 963.186 286.753  45
   3  10  -5 1296.87 298.575  23
  -3 -10   5 235.247 238.683  17
  -3 -10   5 835.479 297.994  43
  -3  10   5 1567.16 676.917  10
   3  10  -5 910.131 513.134  14
  -3  10   5 206.597 361.501  14
  -3  10   4 19575.4 1286.21  45
   3  10  -4 20548.7 2363.18  14
  -3 -10   4 21292.9 2489.00  16
  -3  10   4 15475.0 1979.49  14
  -3 -10   4 18756.5 1350.33  38
  -3 -10   4 19316.4 2329.93  17
  -3 -10   4 18055.9 1205.21  29
  -3  10   4 20343.7 2347.61  10
   3  10  -4 18987.9 1232.56  23
  -3  10   3 2731.60 901.361  10
  -3 -10   3 4100.15 1037.57  17
  -3 -10   3 4829.77 1176.57  16
  -3  10   3 4662.86 569.558  45
  -3  10   3 4143.98 499.388  23
   3  10  -3 4711.33 549.576  23
  -3  10   3 4772.25 1010.90  14
   3  10  -3 4078.87 1002.82  14
  -3 -10   3 3722.69 566.608  38
  -3 -10   2 37433.8 3400.32  16
  -3  10   2 36486.1 3036.51  14
   3  10  -2 44724.6 3488.34  14
  -3  10   2 35175.0 1900.13  23
  -3  10   2 36716.4 1988.61  45
  -3 -10   2 38918.6 3347.77  17
  -3 -10   2 38378.4 2100.73  38
   3 -10  -1 36508.9 3264.24  16
  -3 -10   1 41239.9 3491.47  16
   3 -10  -1 34155.4 2054.70  43
  -3  10   1 33737.1 1821.37  23
  -3  10   1 34712.2 1895.00  45
  -3 -10   1 27948.3 2869.30  17
   3 -10  -1 34931.9 1984.88  38
  -3 -10   1 36451.8 1998.94  38
  -3 -10   0 126976. 7038.60  16
  -3  10   0 114234. 6758.33  15
  -3  10   0 124344. 5010.80  23
   3 -10   0 112752. 5221.86  43
  -3  10   0 122891. 5059.45  45
  -3 -10   0 116332. 5107.38  38
   3 -10   0 107430. 5079.20  38
  -3 -10   0 118636. 6650.47  17
   3 -10   0 122123. 7075.34  16
  -3 -10  -1 2302.97 730.178  17
   3 -10   1 1536.03 736.177  16
  -3 -10  -1 3909.57 1007.37  16
  -3  10  -1 2540.58 844.663  15
  -3  10  -1 3142.83 447.210  23
   3 -10   1 1740.56 449.491  43
  -3  10  -1 4042.27 504.566  45
  -3 -10  -1 2895.55 489.027  38
   3  10   1 2672.41 859.501  14
   3 -10   1 2709.77 472.900  38
  -3 -10  -2 20634.5 1319.84  27
  -3  10  -2 20828.4 1300.26  23
   3 -10   2 20412.5 1478.47  43
   3 -10   2 21088.8 2636.10  16
  -3 -10  -2 20409.1 1355.81  38
   3 -10   2 19314.7 1325.73  38
  -3  10  -2 20457.8 1302.51  45
  -3  10  -2 19870.6 2420.62  15
   3  10   2 17542.8 2139.41  14
  -3 -10  -2 20713.4 2305.76  16
  -3 -10  -3 1732.78 358.559  27
  -3  10  -3 1486.40 332.035  23
   3 -10   3 1953.95 437.407  43
   3  10   3 625.745 473.554  14
  -3  10  -3 1550.65 330.675  45
   3 -10   3 2298.84 916.997  16
  -3  10  -3 1774.54 724.539  15
  -3 -10  -3 1809.24 371.209  38
   3 -10   3 1988.68 382.133  38
   3 -10   4 61893.0 4971.24  16
  -3  10  -4 55834.5 2736.92  23
   3 -10   4 56211.9 2764.83  38
  -3 -10  -4 55405.7 2783.37  27
  -3  10  -4 59083.7 2758.19  45
  -3  10  -4 57220.0 4570.50  15
   3  10   4 56762.1 4174.53  14
   3 -10   4 53053.3 2880.34  43
   3 -10   5 35774.8 3692.74  16
  -3 -10  -5 33859.1 1981.58  27
   3 -10   5 36495.8 1980.66  38
  -3  10  -5 36056.6 1962.57  23
   3  10   5 35607.7 1968.79  45
   3 -10   5 32393.5 2037.65  43
  -3  10  -5 41214.7 3731.04  15
   3  10   5 38329.9 3282.28  14
  -3  10  -6 172412. 6935.62  23
   3 -10   6 180871. 6945.69  38
  -3 -10  -6 156589. 6942.69  27
   3  10   6 158802. 6904.54  45
   3 -10   6 160994. 7026.22  43
   3 -10   7 45190.0 2217.59  38
  -3  10  -7 41088.9 2193.97  23
   3  10   8 98685.9 4706.60  45
  -3  10  -8 113126. 4763.74  23
   3 -10   8 107804. 4804.39  43
   3 -10   9 8136.13 844.012  43
   3  10   9 6226.14 725.167  45
  -3 -10 -10 67865.7 3145.73  27
   3 -10  10 68697.3 3174.20  43
  -3  10 -11 2817.43 501.452  23
  -3 -10 -11 2753.85 457.332  27
   3  10  11 2407.31 432.548  45
   3 -10  11 3055.17 481.898  43
   3 -10  11 2637.80 489.262  34
   3 -10  12 7217.15 760.799  34
   3 -10  12 6467.46 655.226  43
   3  10  12 5783.23 610.997  45
  -3  10 -12 5932.27 651.861  23
  -3 -10 -13 5699.17 572.480  27
   3 -10  13 7137.21 683.110  34
   3 -10  13 5569.05 569.493  43
   3  10  13 6057.68 583.866  45
  -3  10 -13 5551.93 612.352  23
   3 -10  14 1441.35 295.488  34
  -3 -10 -14 1593.10 284.334  27
   3 -10  14 1545.40 277.375  43
   3  10  14 1194.41 255.696  45
   3 -10  15 491.960 162.296  34
  -3  10 -15 679.538 184.637  39
   3  10  15 618.626 161.652  45
  -3 -10 -15 553.199 162.763  27
  -3 -11  14 258.596 145.087  32
  -3 -11  14 283.625 151.865  34
  -3  11  14 449.389 170.052  45
   3  11 -14 197.556 153.438  25
  -3  11  14 347.817 139.396  31
  -3 -11  13 43.2984 137.939  34
  -3 -11  13 68.5241 119.589  32
   3  11 -13 203.073 152.472  25
   3  11 -13 191.178 150.548  23
  -3  11  13 140.474 162.105  45
  -3 -11  12 7359.21 644.287  32
   3 -11 -12 7544.62 649.450  38
  -3  11  12 7689.25 678.898  45
  -3 -11  12 6860.66 691.565  34
   3  11 -12 8525.10 668.268  23
   3 -11 -11 10174.4 838.526  38
  -3  11  11 10748.2 847.259  45
  -3 -11  11 8995.64 847.568  34
   3  11 -11 10326.3 791.271  23
  -3 -11  10 13123.7 1051.65  34
   3  11 -10 13638.4 960.935  23
  -3 -11  10 13015.2 1066.83  38
  -3 -11   9 8838.63 861.617  38
  -3  11   9 8476.44 799.538  45
   3  11  -9 8731.68 743.451  23
  -3 -11   9 7334.64 772.882  34
  -3 -11   8 18756.5 1298.68  34
  -3 -11   8 19886.6 1248.25  29
  -3 -11   8 17835.0 1324.02  38
  -3  11   8 17901.5 1277.73  45
   3  11  -8 18380.3 1201.97  23
   3  11  -7 2606.12 422.969  23
  -3 -11   7 2160.86 388.178  29
  -3 -11   7 2842.94 496.608  38
  -3  11   7 2317.42 425.276  45
  -3 -11   7 1896.28 386.930  43
  -3  11   6 117671. 5118.74  45
  -3 -11   6 111964. 5107.67  43
   3  11  -6 122939. 5058.77  23
  -3 -11   6 119454. 5045.54  29
  -3  11   5 16026.0 1146.97  45
  -3 -11   5 12434.4 1067.96  43
   3 -11  -5 15799.8 1269.84  38
   3  11  -5 15677.0 1093.28  23
  -3  11   5 15283.1 1038.16  23
  -3 -11   5 15569.2 1074.51  29
  -3  11   4 76313.0 3485.08  45
  -3 -11   4 75357.3 3598.47  38
   3  11  -4 77748.2 3449.29  23
  -3  11   4 75862.9 3372.63  23
  -3 -11   4 70296.6 3371.88  29
  -3  11   3 11802.1 972.413  45
  -3 -11   3 13641.7 1101.24  38
  -3  11   3 14344.9 982.894  23
   3  11  -3 11420.5 941.591  23
  -3 -11   3 13567.1 980.894  29
  -3  11   2 15088.6 1114.74  45
   3 -11  -2 15087.9 1202.71  38
  -3 -11   2 15935.0 1208.01  38
  -3  11   2 15885.7 1086.14  23
   3  11  -2 18418.8 1171.53  23
  -3 -11   2 14730.6 1053.92  29
  -3 -11   1 10024.7 948.237  38
   3 -11  -1 11201.3 997.558  38
  -3  11   1 12791.1 968.331  45
  -3  11   1 12422.9 928.028  23
   3 -11   0 3525.51 555.963  38
  -3 -11   0 4679.00 606.141  38
  -3  11   0 4338.33 543.516  45
  -3  11   0 5123.62 564.654  23
   3 -11   0 4513.10 633.514  43
   3 -11   1 1049.38 311.440  38
  -3 -11  -1 535.492 233.128  38
  -3  11  -1 781.783 247.182  45
  -3  11  -1 547.419 219.586  23
   3 -11   1 364.645 233.311  43
  -3 -11  -2 349.693 219.764  38
   3 -11   2 285.789 199.572  38
  -3  11  -2 207.517 202.517  45
  -3  11  -2 305.183 191.842  23
   3 -11   2 72.3324 309.132  43
  -3 -11  -3 1421.99 332.730  27
   3 -11   3 2138.33 404.931  38
  -3 -11  -3 3033.33 466.692  38
  -3  11  -3 2779.41 428.872  45
  -3  11  -3 2600.92 442.667  23
   3 -11   3 1934.37 463.482  43
  -3 -11  -4 213.047 201.006  38
   3 -11   4 553.673 230.161  38
  -3  11  -4 690.920 251.281  23
   3 -11   4-70.2291 424.448  43
  -3 -11  -4 164.888 318.134  27
  -3 -11  -5 740.116 317.083  27
   3 -11   5 1421.80 355.334  38
   3  11   5 1708.41 356.303  45
  -3  11  -5 1407.72 334.551  23
   3 -11   5 821.195 340.453  43
  -3 -11  -6 816.897 335.500  27
   3 -11   6 1236.72 328.068  38
   3  11   6 1679.95 356.586  45
  -3  11  -6 1314.67 364.576  23
   3 -11   6 1192.02 391.503  43
  -3 -11  -7 175.444 300.888  27
   3 -11   7 576.125 242.453  38
   3 -11   7 381.171 320.429  43
  -3  11  -7 657.764 271.086  23
   3  11   7 957.506 289.836  45
  -3  11  -8 2272.18 456.827  23
   3  11   8 2308.56 418.787  45
  -3 -11  -8 2153.10 446.039  27
  -3  11  -9 14339.8 1031.44  23
   3 -11   9 14467.7 1062.08  43
  -3 -11  -9 15075.6 1065.23  27
   3 -11  10 21084.6 1330.05  43
  -3 -11 -10 23431.7 1364.50  27
   3 -11  11 36921.6 1828.78  43
  -3 -11 -11 36006.8 1812.23  27
  -3  11 -12 31398.8 1627.29  23
   3 -11  12 30113.6 1583.28  43
   3  11  12 28354.8 1534.57  45
  -3 -11 -12 32691.4 1609.22  27
  -3  11 -13 26089.0 1381.08  23
   3  11  13 26242.7 1343.43  45
   3 -11  13 28596.1 1389.56  43
  -3 -12  12 10892.8 683.263  32
  -3 -12  12 10856.8 719.997  34
   3  12 -12 11395.7 709.502  23
   3  12 -12 11885.3 723.544  25
  -3  12  12 11645.0 748.933  45
   3 -12 -11 14396.3 852.293  38
   3  12 -11 13012.0 833.207  23
   3  12 -11 13482.5 835.724  25
  -3 -12  11 12065.9 782.372  32
   3 -12 -10 818.476 243.120  38
  -3  12  10 403.659 200.576  45
   3  12 -10 822.187 226.077  23
  -3  12   9 15543.1 1067.16  45
   3  12  -9 16773.2 1048.19  23
  -3 -12   9 16243.8 1153.55  38
   3 -12  -9 17318.8 1141.59  38
   3 -12  -8 214.659 209.424  38
   3  12  -8 333.207 201.282  23
  -3 -12   8 166.752 230.894  38
  -3  12   8 144.883 188.496  45
  -3 -12   7 8458.87 825.139  38
   3 -12  -7 8171.43 832.194  38
  -3  12   7 8099.14 762.953  45
  -3 -12   7 8635.23 718.171  29
   3  12  -7 9009.41 740.478  23
  -3  12   6 2343.15 427.130  45
  -3 -12   6 2491.03 377.394  29
   3  12  -6 2690.86 407.228  23
   3 -12  -6 2658.08 498.404  38
  -3  12   5 1466.98 330.395  45
   3 -12  -5 1425.66 398.321  38
   3  12  -5 2706.79 409.349  23
  -3  12   5 2709.59 366.292  23
  -3 -12   5 1813.70 329.476  29
  -3  12   4 4707.38 566.964  45
  -3  12   4 5164.61 532.564  23
   3  12  -4 4956.98 553.642  23
  -3 -12   4 4318.68 598.281  38
  -3 -12   4 4756.71 523.481  29
  -3  12   3 17505.4 1191.36  45
  -3  12   3 20047.6 1195.04  23
   3  12  -3 19474.9 1213.75  23
  -3 -12   3 18426.7 1307.40  38
  -3 -12   3 16939.7 1134.96  29
  -3  12   2 393.239 199.154  45
   3  12  -2 722.945 248.394  23
  -3  12   2 843.536 237.533  23
   3 -12  -2 364.061 267.186  38
  -3 -12   2 603.593 279.349  38
  -3 -12   2 622.602 229.348  29
  -3  12   1 31441.2 1688.24  45
   3  12  -1 28027.7 1638.98  23
  -3  12   1 31809.3 1655.55  23
   3 -12  -1 30585.6 1788.66  38
  -3 -12   1 29437.4 1757.17  38
  -3 -12   1 25912.1 1554.65  29
  -3  12   0 1162.09 290.341  45
  -3  12   0 967.503 276.447  23
   3  12   0 642.029 255.728  23
   3 -12   0 1255.07 321.545  38
  -3 -12   0 1058.43 309.438  38
  -3 -12   0 620.408 229.932  29
  -3  12  -1 23823.0 1370.38  45
  -3  12  -1 21748.6 1314.97  23
   3 -12   1 19658.7 1440.91  43
   3 -12   1 19116.9 1351.57  38
  -3 -12  -1 21538.1 1404.87  38
  -3  12  -2 13172.3 943.457  45
  -3  12  -2 11950.2 915.116  23
   3 -12   2 12512.0 1080.78  43
   3 -12   2 10727.0 931.910  38
  -3 -12  -2 11754.8 963.628  38
  -3  12  -3 24142.6 1388.40  45
  -3  12  -3 21814.2 1359.28  23
   3 -12   3 23367.9 1556.19  43
   3 -12   3 22037.8 1403.15  38
  -3 -12  -3 21851.7 1395.35  38
  -3  12  -4 1350.43 306.581  23
   3 -12   4 890.680 329.712  43
  -3 -12  -4 908.289 300.101  27
  -3 -12  -4 1131.29 284.359  38
   3 -12   4 2036.73 368.883  38
  -3  12  -5 40024.9 2034.11  23
   3 -12   5 39152.5 2148.70  43
  -3 -12  -5 36317.7 2005.79  27
   3 -12   5 39453.5 2042.01  38
   3 -12   6 471.182 251.621  38
  -3  12  -6 713.733 249.530  23
   3  12   6 599.981 224.865  45
  -3 -12  -6 198.618 181.066  27
   3 -12   6 515.582 258.522  43
   3 -12   7 32803.6 1761.36  43
   3  12   7 27114.7 1574.34  45
  -3  12  -7 31264.4 1670.96  23
  -3 -12  -7 25608.0 1614.35  27
   3 -12   7 32944.9 1667.14  38
  -3  12  -8 264.849 166.334  23
  -3 -12  -8-45.6700 229.950  27
   3 -12   8-96.3825 291.163  43
   3  12   8 279.550 188.636  45
  -3 -12  -9 13773.3 943.850  27
  -3  12  -9 14961.4 963.127  23
   3  12  10 221.277 123.546  45
  -3 -12 -10 220.345 165.572  27
   3  12  11 1973.29 271.206  45
  -3 -12 -11 1867.00 287.656  27
   3 -12  11 2707.48 331.399  43
  -3  13   9 18054.8 1114.35  45
   3  13  -9 21468.0 1125.70  23
  -3  13   8 10139.0 769.256  45
   3  13  -8 12116.1 779.297  23
  -3 -13   8 11933.0 869.146  38
   3 -13  -8 13312.2 857.770  38
  -3  13   7 35574.6 1858.73  45
   3  13  -7 40140.8 1855.39  23
   3 -13  -7 36474.0 1924.01  38
  -3 -13   7 40397.4 1977.90  38
  -3  13   6 3209.27 430.747  45
   3 -13  -6 2825.04 450.013  38
  -3  13   5 56149.9 2625.09  45
   3  13  -5 60525.8 2616.53  23
   3 -13  -5 55324.1 2752.39  38
  -3 -13   5 60396.4 2759.03  38
  -3 -13   5 53059.8 2526.64  29
  -3  13   4 18950.0 1194.38  45
   3  13  -4 21152.3 1202.91  23
  -3  13   4 21198.4 1145.54  23
   3 -13  -4 22710.2 1392.13  38
  -3 -13   4 21261.7 1328.59  38
  -3 -13   4 17602.3 1121.47  29
  -3  13   3 40461.9 1981.13  45
   3  13  -3 38480.3 1935.64  23
  -3  13   3 42732.9 1936.48  23
  -3 -13   3 39538.9 2082.89  38
  -3 -13   3 36325.5 1885.57  29
  -3  13   2 19716.1 1197.19  45
   3  13  -2 20323.4 1197.27  23
  -3  13   2 20573.4 1181.16  23
   3 -13  -2 18909.7 1299.58  38
  -3 -13   2 22063.1 1343.74  38
  -3 -13   2 18759.9 1144.84  29
  -3  13   1 18716.1 1144.55  45
   3  13  -1 19187.4 1149.54  23
  -3  13   1 19545.8 1138.62  23
   3 -13  -1 16491.0 1195.20  38
  -3 -13   1 19228.1 1253.13  38
  -3 -13   1 17232.2 1083.75  29
  -3  13   0 22186.6 1293.16  45
   3  13   0 22844.5 1318.71  23
  -3  13   0 24262.7 1321.77  23
   3 -13   0 22273.2 1395.14  38
  -3 -13   0 22830.1 1412.32  38
  -3 -13   0 22751.0 1279.53  29
  -3  13  -1 16952.0 1040.83  45
   3  13   1 15016.4 1032.26  23
  -3  13  -1 16580.6 1045.61  23
   3 -13   1 16367.6 1120.32  38
  -3 -13  -1 17825.8 1159.44  38
  -3 -13  -1 14962.0 988.131  29
   3 -13   2 9784.54 811.542  43
   3  13   2 7508.45 684.554  23
  -3  13  -2 8746.87 705.056  23
  -3 -13  -2 8968.94 749.875  38
   3 -13   2 9211.72 762.717  38
  -3 -13  -2 7878.59 666.313  29
   3 -13   3 6498.14 679.189  43
  -3  13  -3 5803.94 566.267  23
  -3 -13  -3 6625.75 609.885  38
   3 -13   3 5622.38 595.079  38
   3 -13   4 3357.71 494.894  43
  -3  13  -4 3170.00 406.289  23
   3 -13   4 2542.23 388.781  38
   3 -13   5 6099.18 625.076  43
  -3  13  -5 5031.98 515.361  23
   3  13   5 4554.00 507.120  23
   3 -13   5 5432.89 541.616  38
  -3  13  -6 6275.18 561.120  23
   3 -13   6 6657.76 621.230  43
   3 -13   6 6334.52 570.432  38
  -3 -13  -6 6247.53 572.783  27
  -3  13  -7 7626.80 598.987  23
   3 -13   7 7751.58 633.334  43
   3 -13   7 6928.73 557.018  38
  -3 -13  -7 5710.39 540.931  27
   3 -14  -1 662.808 242.705  38
  -3 -14   1 488.571 221.424  38
  -3  14   1 503.193 155.197  23
   3  14  -1 439.984 173.201  23
  -3  14   1 480.256 150.712  45
  -3  14   0 6689.63 514.901  23
   3  14   0 5918.55 512.130  23
  -3 -14   0 7212.44 597.625  38
   3 -14   0 6657.02 592.892  38
  -4   0  23-62.6560 166.934  21
  -4   0  22 25077.2 1415.27  21
  -4   0  21 101.194 161.119  21
  -4   0  21 31.6389 110.375  30
  -4   0  20 4372.77 641.003  21
  -4   0  20 4648.90 498.328  30
  -4   0  19-63.9617 280.735  21
  -4   0  19-43.4941 145.262  30
  -4   0  18 744.782 235.533  30
  -4   0  18 470.355 288.012  21
  -4   0  17 233.606 235.228  13
  -4   0  17-67.9456 282.089  21
  -4   0  17 589.862 484.952  20
  -4   0  17 47.6715 144.016  30
  -4   0  16 129451. 7546.42  13
  -4   0  16 134844. 5656.13  30
  -4   0  16 139187. 5931.12  21
  -4   0  16 136833. 7292.88  20
  -4   0  15-220.258 221.903  13
  -4   0  15-185.051 186.475  20
  -4   0  14 51547.3 3913.95  13
  -4   0  14 51954.1 3652.51  20
  -4   0  13 194.132 338.629  13
  -4   0  13 160.823 229.096  20
  -4   0  12 36101.7 2959.47  13
  -4   0  12 34473.2 2678.21  20
  -4   0  11 164.748 287.339  13
  -4   0  11-133.901 134.859  20
  -4   0  10 411842. 17277.9  13
  -4   0  10 414043. 16876.4  20
  -4   0   9-78.3082 78.8531  12
  -4   0   9 267.458 329.832  13
  -4   0   9 210.910 183.917  20
  -4   0   8 76033.3 3918.87  20
  -4   0   8 75423.6 4165.90  13
  -4   0   8 76775.4 3687.95  12
  -4   0   7 79.1786 159.617  20
   4   0  -7 89.8450 181.078   3
  -4   0   7 557.138 216.047  12
   4   0  -6 809871. 31503.9   3
   4   0  -6 708747. 31677.0   6
  -4   0   6 762449. 31563.5   1
  -4   0   6 893923. 31542.5   5
  -4   0   6 842191. 31447.5  20
  -4   0   6 857224. 31288.0  17
  -4   0   6 856309. 31287.7  12
  -4   0   5 379.632 229.576  19
  -4   0   5 645.789 229.170  20
  -4   0   5 58.2495 131.540  17
  -4   0   5 172.551 174.037   5
  -4   0   5 584.605 275.499   1
   4   0  -5 450.520 301.076   6
   4   0  -5 301.294 182.307   3
  -4   0   4 924793. 33716.1   5
   4   0  -4 810360. 33968.1   6
  -4   0   4 923712. 34002.8  19
  -4   0   4 903588. 33885.3  17
  -4   0   4 890081. 33968.2  13
  -4   0   3 80.9606 122.402   5
  -4   0   3 198.235 230.548   6
   4   0  -3 477.083 240.252   6
  -4   0   3 246.150 164.029  19
  -4   0   3 62.6252 154.556  17
  -4   0   3 116.577 166.094  13
  -4   0   2 11933.3 965.771  19
   4   0  -2 12637.4 977.184   1
  -4   0   2 11421.2 793.772   5
   4   0  -2 11788.6 809.782   5
  -4   0   2 12119.1 946.679   6
  -4   0   2 9799.74 879.346   9
   4   0  -1 107.780 108.672   5
   4   0  -1 215.220 162.629   1
  -4   0   1 185.162 154.692   6
  -4   0   1 156.697 166.411   9
  -4   0   0 24696.9 1555.20   9
   4   0   0 27123.1 1467.10   5
  -4   0   0 26497.2 1618.76   7
  -4   0   0 25853.5 1612.55   2
  -4   0   0 28245.5 1494.90   6
   4   0   0 30210.2 1493.07   4
  -4   0   0 29491.9 1677.20  15
  -4   0  -1-53.5978 132.200   9
   4   0   1 63.9337 111.509   4
  -4   0  -1-62.4581 125.786   8
  -4   0  -1-59.0976 145.764   7
  -4   0  -1 236.179 168.162   2
  -4   0  -1 67.1929 82.8723   6
  -4   0  -1 58.3137 143.831  15
  -4   0  -2 72562.0 3507.16   9
  -4   0  -2 75192.3 3630.16   2
   4   0   2 73955.2 3201.63   4
  -4   0  -2 74903.3 3683.75   8
  -4   0  -3 233.008 191.890   8
  -4   0  -3 1027.55 322.330  18
   4   0   3 1104.89 323.485  20
  -4   0  -3 224.206 149.740  11
  -4   0  -3 115.119 130.076   9
  -4   0  -3 366.279 184.743  15
  -4   0  -4 10876.8 694.905   4
   4   0   4 13111.2 1123.59   3
   4   0   4 9682.75 1043.16  20
  -4   0  -4 9601.47 1044.11  18
  -4   0  -4 8545.02 855.038  11
  -4   0  -4 9245.70 877.013   9
  -4   0  -4 11556.1 1141.09   8
  -4   0  -4 12609.6 995.380  15
  -4   0  -5 30.3814 68.4379   4
  -4   0  -5 302.824 248.973   8
   4   0   5-90.2226 157.365   3
   4   0   5 296.853 298.912  20
  -4   0  -5 66.5249 116.040  11
  -4   0  -5 129.899 146.251   9
  -4   0  -5 60.4309 105.414  15
  -4   0  -6 245986. 9969.67   4
   4   0   6 253628. 11016.8  20
  -4   0  -6 260055. 10526.4  11
  -4   0  -6 253761. 11024.7   8
  -4   0  -6 281924. 10397.9  15
   4   0   7 129.162 225.270  20
  -4   0  -7 82.0333 184.710  11
  -4   0  -7-132.849 423.014   8
  -4   0  -8 92795.3 4568.54  11
  -4   0  -8 97409.1 5257.34   8
   4   0   8 90624.3 5105.62  20
   4   0   9 326.321 367.450  20
  -4   0  -9 173.257 246.851   8
  -4   0 -10 197740. 10076.7   8
   4   0  10 222361. 10131.2  20
   4   0  11 194.551 339.302  20
  -4   0 -11-216.035 307.633   8
  -4   0 -12 199314. 10321.9   8
   4   0  12 208251. 10170.7  20
  -4   0 -13-253.312 765.243   8
  -4   0 -14 49007.9 2465.31  40
  -4   0 -14 44566.5 2358.38  39
   4   0  14 47046.5 2371.69  30
  -4   0 -14 45209.5 4013.75   8
  -4   0 -15-828.645 1040.64   8
   4   0  15 52.8439 255.187  30
  -4   0 -15 54.6301 205.827  39
  -4   0 -15 177.181 230.326  40
  -4   0 -16 106069. 4529.37  40
  -4   0 -16 93961.2 4392.43  39
   4   0  16 105137. 4454.01  30
   4   0  16 94599.2 6188.41  20
   4   0  17 153.293 162.773  30
  -4   0 -17 51.1524 192.778  39
  -4   0 -17 280.536 265.028  40
  -4   0 -18 98803.4 4339.34  40
   4   0  18 98719.1 4283.54  30
   4   0  19-41.8556 157.709  30
  -4   0 -19-91.1208 220.022  40
   4   0  20 31875.6 1617.01  30
   4   0  21 27.2069 119.416  30
  -4   1  22 47221.8 2258.37  21
  -4  -1  22 48675.9 2270.65  21
  -4   1  22 45756.6 2079.41  30
  -4   1  21 5913.22 665.342  21
  -4  -1  21 6584.23 688.922  21
  -4   1  21 6752.54 574.640  30
   4   1 -21 6991.46 608.733  40
  -4  -1  20 86715.2 3857.12  21
  -4   1  20 81202.6 3819.72  21
  -4   1  20 83176.0 3636.80  30
  -4   1  19 4169.91 624.766  21
  -4  -1  19 4108.27 615.186  21
  -4   1  19 5637.62 579.711  30
   4   1 -18 32206.0 1729.31  25
  -4   1  18 33891.5 1784.16  30
  -4  -1  18 30396.0 1912.28  21
  -4   1  18 29222.1 1884.57  21
   4   1 -17 18193.4 1205.87  25
  -4   1  17 20181.2 2385.14  13
  -4  -1  17 18245.0 2282.92  13
  -4   1  17 19887.5 1266.10  30
  -4  -1  17 19687.7 1412.62  21
  -4   1  17 18162.1 1375.62  21
  -4   1  17 20456.4 2285.47  20
   4   1 -16 1577.64 335.135  25
  -4   1  16 1304.54 304.144  30
  -4  -1  16 1730.15 411.438  21
  -4   1  16 1593.24 404.993  21
  -4   1  16 1840.39 770.317  13
  -4  -1  16 1625.18 741.393  13
  -4   1  16 1440.03 588.580  20
  -4  -1  16 1436.00 602.087  20
  -4   1  15 59475.7 4345.02  13
  -4  -1  15 61450.0 4444.69  13
  -4   1  15 58139.8 4145.98  20
  -4  -1  15 59581.1 3978.90  20
  -4   1  14 36475.9 3222.23  13
  -4  -1  14 38408.7 3320.33  13
  -4  -1  14 40420.0 3043.75  20
  -4   1  14 41402.3 3207.76  20
  -4   1  13 61093.9 4219.31  13
  -4  -1  13 56505.6 4170.81  13
  -4   1  13 61420.9 4027.86  20
  -4  -1  13 61383.6 3843.99  20
  -4   1  12 29084.1 2585.29  13
  -4  -1  12 31419.6 2720.30  13
  -4  -1  12 23719.6 2130.02  20
  -4   1  12 25421.1 2314.30  20
  -4   1  11 32662.2 2685.18  13
  -4  -1  11 32300.9 2740.02  13
  -4  -1  11 33488.7 2395.64  12
  -4   1  11 32925.6 2491.32  14
  -4   1  11 30157.4 2478.42  20
  -4  -1  11 32194.0 2380.73  20
  -4   1  10 658.131 325.338  20
  -4  -1  10 325.184 219.317  12
  -4  -1  10 468.593 352.321  13
  -4   1   9 1871.69 518.109  20
  -4  -1   9 1711.04 454.288  20
  -4  -1   9 2232.44 647.552  13
  -4  -1   9 1882.51 483.470  12
  -4   1   8 56718.5 3222.00  20
  -4  -1   8 56127.9 3023.23  20
   4  -1  -8 50161.9 3182.73   3
  -4   1   8 57076.0 3364.85  13
  -4  -1   8 54996.5 3390.67  13
  -4  -1   8 53284.4 3052.85  12
  -4   1   8 58807.1 3282.72  14
  -4  -1   8 58069.3 2830.04  17
   4  -1  -7 19601.3 1615.66   3
  -4   1   7 18513.4 1527.72  10
  -4  -1   7 19297.6 1414.49  20
  -4   1   7 21482.0 1620.44  20
  -4   1   7 18913.5 1590.96  14
  -4   1   7 21172.2 1719.41  13
  -4  -1   7 21808.6 1767.94  13
  -4  -1   7 21326.7 1545.59  12
  -4  -1   7 22058.4 1438.05  17
   4  -1  -6 8857.49 935.993   3
  -4  -1   6 10148.1 1012.59   5
  -4   1   6 7546.76 903.875   1
  -4  -1   6 7379.31 911.004   1
   4   1  -6 8343.66 1008.21   6
  -4   1   6 8701.14 985.580   6
  -4   1   6 9784.70 1034.12  10
  -4   1   6 6983.44 866.497  19
  -4   1   6 9598.19 965.372  20
  -4  -1   6 10170.3 872.060  20
  -4  -1   6 11055.1 937.704  17
  -4  -1   6 7960.96 864.896  12
  -4   1   6 8471.92 977.103  13
  -4  -1   6 13694.4 1241.68  13
  -4   1   6 8758.31 976.167  14
  -4  -1   5 1845.51 441.864  13
  -4  -1   5 1134.79 326.370  12
  -4   1   5 1335.35 354.074  14
  -4   1   5 826.795 297.537  13
  -4   1   5 1726.19 437.522  10
  -4   1   5 1160.30 326.370  19
  -4  -1   5 1560.11 314.650  20
  -4   1   5 1174.81 344.699  20
  -4  -1   5 1524.35 342.245  17
  -4  -1   5 1254.33 333.053   5
  -4   1   5 1111.42 320.625   1
  -4  -1   5 1386.08 370.816   1
   4   1  -5 2077.66 464.067   6
  -4   1   5 1062.33 353.840   6
  -4   1   4 25159.3 1610.25  14
  -4   1   4 25959.6 1656.11  13
  -4   1   4 27801.3 1869.26  10
  -4  -1   4 27421.1 1774.19  19
  -4   1   4 25709.0 1612.34  19
  -4  -1   4 28239.6 1693.36  17
  -4  -1   4 25837.2 1612.48   5
   4  -1  -4 24742.3 1466.91   3
  -4   1   4 26190.3 1655.94   1
  -4  -1   4 26624.9 1655.55   1
   4   1  -4 24104.5 1707.57   6
  -4   1   4 25516.8 1378.17   5
  -4   1   3 32909.9 1900.49  15
  -4   1   3 36462.1 1906.33  13
  -4   1   3 35123.7 1856.38  14
  -4  -1   3 31325.8 1852.60   9
  -4   1   3 36402.6 2195.44  10
  -4   1   3 33374.0 1887.95  19
  -4  -1   3 34509.7 1958.00  18
  -4  -1   3 39756.1 2077.45  17
  -4   1   3 35383.5 1990.42  18
  -4   1   3 31165.5 1879.27   1
  -4   1   3 35801.7 1621.26   5
  -4  -1   3 33241.9 1903.52   1
  -4  -1   3 35409.5 1902.64   5
   4  -1  -3 32251.4 1640.65   3
   4   1  -3 32824.6 1952.77   6
  -4   1   2 57573.1 2857.59  13
  -4   1   2 63008.0 3042.61  18
  -4  -1   2 62020.5 3026.86  18
  -4   1   2 60547.2 2608.45   5
   4   1  -2 64071.4 3004.81   5
   4  -1  -2 66742.5 3074.39   1
   4   1  -2 66189.0 3055.55   1
   4   1  -2 65819.5 3096.55   2
   4  -1  -2 64973.4 3096.28   2
  -4   1   2 66116.3 3021.45   6
   4   1  -2 61012.9 2946.14   6
   4  -1  -2 61981.6 3056.71   4
  -4  -1   2 63163.7 2968.56   5
  -4   1   2 64907.1 3063.65  15
  -4   1   2 67734.1 3021.11  19
   4  -1  -1 55742.4 2326.43   5
   4   1  -1 52895.1 2670.28   5
   4  -1  -1 56784.2 2787.78   2
   4   1  -1 54061.0 2753.73   2
   4  -1  -1 60141.4 2793.14   1
   4   1  -1 58947.1 2757.96   1
  -4   1   1 55789.7 2664.36   6
   4   1  -1 53423.6 2547.13   6
   4  -1  -1 56749.9 2730.86   4
  -4   1   1 55438.4 2734.90  18
  -4  -1   1 57027.8 2768.08  18
  -4  -1   1 55765.6 2831.99  17
  -4  -1   1 56605.3 2739.00   9
  -4   1   1 59850.3 2980.20  10
  -4   1   1 53924.2 2760.77  15
  -4   1   1 57383.0 2725.27  19
  -4   1   0 71669.2 3301.08  18
  -4  -1   0 73001.5 3321.52  18
  -4  -1   0 73057.1 3380.80  17
  -4  -1   0 66162.5 3236.87   9
  -4   1   0 75197.5 3467.12  10
   4   1   0 63319.6 3212.11   5
  -4  -1   0 70927.7 3309.75   7
  -4   1   0 69349.6 3292.72   7
   4  -1   0 68560.7 2906.23   5
   4  -1   0 72620.5 3224.67   4
  -4   1   0 72507.1 3317.12  19
  -4  -1  -1 18450.1 1272.70  18
  -4   1  -1 16497.5 1215.50  18
  -4  -1  -1 18359.3 1269.34  17
  -4  -1  -1 17488.4 1205.03   9
  -4   1  -1 17630.7 1264.76  10
  -4  -1  -1 18018.1 1216.58  11
  -4   1  -1 14641.9 1131.40   9
  -4   1  -1 16204.1 1208.89  15
   4   1   1 18986.4 1270.66   5
  -4  -1  -1 17949.3 1266.18   2
  -4   1  -1 17156.2 1251.43   2
  -4  -1  -1 18638.2 1280.66   7
  -4   1  -1 17253.0 1237.44   7
   4  -1   1 17211.8 1124.19   4
  -4   1  -1 18543.4 1306.96   8
   4   1   1 18707.5 938.029   4
  -4   1  -1 17118.4 1122.21   4
  -4  -1  -1 19018.5 1308.14   8
  -4  -1  -2 201472. 8180.30   2
  -4   1  -2 201421. 8177.48   2
  -4   1  -2 215796. 8233.79   7
   4  -1   2 197818. 7894.71   4
   4   1   2 185610. 7448.52   4
  -4   1  -2 186083. 8159.10   8
  -4  -1  -2 199766. 8213.26   8
   4  -1   2 230903. 8090.30   3
  -4   1  -2 210560. 7920.02   4
  -4   1  -2 198006. 8171.98  18
  -4  -1  -2 200190. 8200.00  18
  -4  -1  -2 195693. 8049.92  11
  -4   1  -2 176998. 7947.27   9
  -4   1  -2 205117. 8058.05  10
  -4   1  -2 204890. 8139.86  15
   4   1   2 184084. 8069.76  20
  -4  -1  -2 202458. 8173.19  19
   4  -1   3 28808.6 1732.75   3
  -4   1  -3 28015.3 1517.65   4
  -4   1  -3 25338.9 1713.16  18
  -4  -1  -3 25315.8 1724.12  18
   4   1   3 25292.3 1741.05  20
  -4  -1  -3 23564.0 1577.00  11
  -4  -1  -3 25711.4 1781.05   8
  -4   1  -3 25879.1 1766.00   8
  -4   1  -3 26486.7 1594.37   9
  -4   1  -3 27985.5 1689.11  15
   4  -1   4 39620.2 2251.06   3
  -4   1  -4 34773.7 1853.89   4
   4   1   4 29704.8 2125.95  20
   4  -1   4 34864.5 2227.89  20
  -4   1  -4 32372.8 2139.80  18
  -4  -1  -4 32774.5 2147.77  18
  -4  -1  -4 37732.9 2286.13   8
  -4  -1  -4 33792.6 2023.48  11
  -4   1  -4 39448.6 2320.11   8
  -4   1  -4 33805.5 1942.24   9
  -4   1  -4 36342.4 2068.52  15
   4  -1   5 13190.3 1257.78   3
  -4   1  -5 10696.8 897.034   4
   4   1   5 10393.0 1204.86  20
   4  -1   5 9961.70 1187.39  20
  -4   1  -5 12648.8 1269.13   8
  -4  -1  -5 13384.4 1287.73   8
  -4   1  -5 10287.4 938.808  11
  -4  -1  -5 11752.0 1069.02  11
  -4   1  -5 12229.8 1055.41  15
  -4   1  -6 106002. 4576.85   4
   4  -1   6 106343. 5256.27  20
   4   1   6 100186. 5196.21  20
  -4  -1  -6 94726.5 4772.85  11
  -4   1  -6 98755.0 5195.72   8
  -4  -1  -6 106522. 5270.19   8
  -4   1  -6 107199. 4757.84  15
   4  -1   7 11807.4 1380.38  20
   4   1   7 11711.2 1399.37  20
  -4  -1  -7 11015.9 1147.95  11
  -4   1  -7 13583.7 1499.46   8
  -4  -1  -7 13479.0 1478.12   8
  -4   1  -7 11842.7 1082.27  15
  -4  -1  -8 77156.8 4009.65  11
  -4   1  -8 74295.4 4447.76   8
  -4  -1  -8 71102.9 4403.13   8
   4   1   8 78899.2 4524.45  20
   4   1   9 164.310 286.565  20
  -4  -1  -9 113.140 197.325  11
  -4   1  -9-522.441 581.573   8
  -4  -1  -9-173.742 580.222   8
   4   1  10 15060.4 1798.80  20
  -4  -1 -10 13271.6 1425.15  11
  -4  -1 -10 15047.1 1919.16   8
  -4   1 -10 10191.4 1628.46   8
   4   1  11 387.080 337.833  20
  -4   1 -11 653.511 490.667   8
  -4  -1 -11 215.797 376.619   8
   4   1  12 12475.7 1795.83  20
   4  -1  12 15194.5 1952.28  20
  -4   1 -12 12818.3 1901.28   8
  -4  -1 -12 13161.1 1956.60   8
   4  -1  13 46036.0 3686.10  20
   4   1  13 43346.6 3608.02  20
  -4   1 -13 43342.3 3842.28   8
  -4  -1 -13 38591.2 3634.90   8
   4  -1  14 6251.47 1304.06  20
   4   1  14 8561.39 1532.94  20
   4   1  14 6831.32 699.348  30
  -4  -1 -14 8019.35 797.797  40
  -4  -1 -14 6948.76 721.928  39
  -4   1 -14 6644.44 707.148  39
  -4   1 -14 7261.04 1554.48   8
  -4  -1 -14 9301.93 1692.01   8
   4  -1  15 13429.1 1933.10  20
   4   1  15 12608.7 1906.40  20
   4   1  15 12401.1 967.467  30
   4  -1  15 11640.5 947.132  30
  -4  -1 -15 12307.3 989.877  39
  -4   1 -15 10728.6 928.897  39
  -4   1 -15 11646.8 1983.38   8
  -4  -1 -15 11492.3 1958.36   8
   4  -1  16 5605.19 1279.53  20
   4   1  16 4032.99 1083.82  20
  -4   1 -16 4460.10 565.993  39
  -4   1 -16 4932.03 624.690  40
   4  -1  16 5679.69 619.547  30
   4  -1  17 3189.82 485.458  30
  -4   1 -17 3282.37 476.024  39
  -4   1 -17 3833.58 526.718  40
   4  -1  18 6998.98 655.409  30
  -4   1 -18 6457.33 678.600  40
  -4   1 -18 5725.63 619.402  39
   4  -1  19 19881.4 1189.38  30
  -4   1 -19 19657.1 1237.27  40
   4   1  20 41959.2 1961.94  30
   4  -1  20 38882.5 1890.26  30
  -4   1 -20 39813.2 1951.50  40
   4   1  21 4493.54 421.555  30
   4  -1  21 3759.66 372.754  30
  -4   1 -21 4434.35 433.842  40
  -4  -2  22 4865.81 503.172  21
  -4   2  22 4212.83 472.921  21
  -4   2  22 4727.54 433.456  30
   4   2 -22 4906.34 451.799  40
  -4   2  21 6012.59 544.434  30
  -4  -2  21 5886.44 631.548  21
  -4   2  21 5437.29 607.450  21
  -4   2  20 10608.6 815.823  30
  -4  -2  20 9641.74 874.801  21
  -4   2  20 9934.95 888.902  21
   4   2 -19 176.507 166.284  25
  -4   2  19 145.138 161.601  30
  -4  -2  19 60.7592 252.271  21
  -4   2  19-61.0667 294.909  21
  -4  -2  18 388.409 245.536  21
  -4   2  18 649.673 308.139  21
   4   2 -18 1234.79 299.983  25
  -4   2  18 931.720 267.272  30
   4   2 -17 11726.5 927.862  25
  -4   2  17 13900.2 1018.89  30
  -4  -2  17 10946.5 1035.12  21
  -4   2  17 11907.3 1065.12  21
  -4   2  17 11639.5 1756.80  20
  -4   2  17 11596.2 1791.88  13
  -4  -2  17 13649.4 1933.59  13
   4   2 -16 8118.27 736.176  25
  -4   2  16 7638.36 1386.67  20
  -4  -2  16 8027.23 845.910  21
  -4   2  16 7715.56 823.838  21
  -4   2  16 8002.46 760.566  30
  -4   2  16 8611.67 1547.47  13
  -4  -2  16 8569.20 1599.39  13
  -4  -2  15 15659.8 1218.88  21
  -4   2  15 18199.4 2166.54  20
  -4   2  15 16901.6 1263.78  21
  -4   2  15 17250.3 1168.50  30
  -4   2  15 19881.8 2299.63  13
  -4  -2  15 13628.2 1990.72  13
  -4  -2  14 913.396 515.607  13
  -4   2  14 1206.58 537.143  20
  -4   2  13 91462.9 5098.71  14
  -4  -2  13 85745.8 5535.24  13
  -4  -2  13 81945.4 4967.68  12
  -4   2  13 93611.4 5410.23  20
  -4   2  12 20334.4 1951.79  14
  -4  -2  12 17709.7 2130.38  13
  -4  -2  12 18182.6 1860.80  12
  -4   2  12 16763.3 1901.76  20
  -4  -2  12 18887.5 1759.73  20
  -4   2  11 71649.0 4376.44  13
  -4  -2  11 63120.5 4346.17  13
  -4  -2  11 70176.1 4113.85  12
  -4   2  11 69982.8 4260.71  20
  -4  -2  11 64835.0 3730.74  20
  -4   2  10 15448.7 1690.08  13
  -4  -2  10 14425.1 1559.85  12
  -4  -2  10 13503.8 1687.64  13
  -4   2  10 13811.6 1578.56  20
  -4  -2  10 16995.1 1461.40  20
  -4   2   9 39665.1 2506.36  10
  -4  -2   9 39819.6 2279.52  17
  -4  -2   9 37687.3 2362.12  20
  -4   2   9 40353.9 2773.83  20
  -4   2   9 41987.3 2869.93  13
  -4  -2   9 39136.3 2695.00  12
  -4  -2   9 38221.9 2900.23  13
  -4   2   9 42590.5 2741.20  14
  -4   2   8 4034.14 685.877  10
  -4  -2   8 3308.90 542.442  17
  -4  -2   8 4539.57 627.548  20
  -4   2   8 4935.29 822.119  20
  -4  -2   8 4303.64 836.632  13
  -4   2   8 4329.87 735.927  14
  -4  -2   8 4374.20 784.564  12
  -4   2   8 2854.32 650.371  13
  -4   2   7 270203. 11216.7  13
  -4  -2   7 256158. 11338.1  13
  -4  -2   7 281590. 11195.1  12
  -4   2   7 278801. 11156.3  14
  -4  -2   7 259760. 10583.8  20
  -4   2   7 250847. 11011.6  10
  -4  -2   7 274787. 10647.8  16
  -4   2   7 246443. 10804.4  19
  -4  -2   7 272870. 10813.0  17
  -4  -2   6 3663.24 559.787  17
  -4   2   6 3018.14 557.249   1
  -4  -2   6 3391.60 586.946   1
  -4   2   6 3013.63 571.967  10
  -4  -2   6 4098.32 548.647  16
  -4  -2   6 3174.12 432.621  20
  -4   2   6 3542.14 533.527  19
  -4   2   6 3323.13 606.773  13
  -4  -2   6 3347.86 611.086  12
  -4  -2   6 3676.09 672.826  13
  -4   2   6 4553.77 703.929  14
  -4  -2   5 114430. 4987.99  17
  -4   2   5 111385. 5135.44  10
  -4  -2   5 113283. 4895.73  16
  -4   2   5 112401. 5058.14  14
  -4   2   5 112470. 4880.45  15
  -4   2   5 111071. 4843.11  19
  -4  -2   5 109503. 5107.08  12
  -4   2   5 115813. 5085.96  13
  -4  -2   5 104376. 5175.18  13
  -4  -2   5 116408. 5181.67   5
  -4   2   5 102051. 4964.70   1
  -4  -2   5 99924.8 4931.36   1
  -4   2   5 111700. 5059.36   6
   4   2  -5 102742. 5135.73   6
  -4  -2   4 98208.6 4276.68  18
  -4   2   4 92084.5 4250.31  18
  -4  -2   4 94652.1 4255.91  17
  -4   2   4 93041.1 4366.21  10
  -4  -2   4 81970.9 4034.64   9
  -4  -2   4 98668.8 4220.47  16
  -4   2   4 92263.7 4211.93  14
  -4   2   4 90186.8 4144.11  15
  -4   2   4 89451.3 4028.24  19
  -4  -2   4 88638.4 4302.28  12
  -4   2   4 93818.4 4173.82  13
  -4  -2   4 95764.3 4342.04   5
  -4   2   4 86465.5 4168.62   1
  -4  -2   4 90858.3 4169.84   1
  -4   2   4 89229.8 3700.75   5
  -4   2   4 92954.8 4254.81   6
   4  -2  -4 83102.1 4348.47   4
   4   2  -4 85581.0 4310.13   6
  -4   2   3 79702.0 3648.00  18
  -4  -2   3 84084.9 3660.06  18
  -4  -2   3 85987.1 3756.63  17
  -4   2   3 76985.7 3767.33  10
  -4  -2   3 77409.7 3545.87   9
  -4  -2   3 89886.8 3750.21  16
  -4   2   3 75400.6 3526.65  14
  -4   2   3 74771.0 3590.99  15
  -4   2   3 77281.0 3453.08  19
  -4   2   3 77735.9 3473.32  13
  -4   2   3 69799.4 2978.85   5
  -4  -2   3 75463.7 3672.00   5
   4  -2  -3 72466.4 3725.22   4
   4   2  -3 76803.6 3706.19   6
   4   2  -3 85155.6 3771.12   5
  -4  -2   2 342670. 13720.8   9
  -4   2   2 330134. 13778.7  15
  -4   2   2 366820. 13804.0  18
  -4  -2   2 370521. 13796.4  18
  -4   2   2 342917. 13625.6  19
  -4  -2   2 353283. 13916.1  19
   4   2  -2 357282. 13762.0   1
   4   2  -2 334716. 13748.5   2
   4  -2  -2 357450. 13822.8   2
   4  -2  -2 372689. 13805.7   1
  -4  -2   2 352020. 13868.8   5
   4  -2  -2 336264. 13879.2   4
   4   2  -2 352553. 13779.6   6
   4   2  -2 341199. 13843.6   5
  -4  -2   1 174791. 7429.94   9
  -4   2   1 195551. 7699.39  10
  -4   2   1 162857. 7485.59  15
  -4  -2   1 177654. 7540.46  17
  -4  -2   1 184784. 7475.37  18
  -4   2   1 172360. 7409.16  18
  -4  -2   1 191570. 7608.95  19
  -4   2   1 184552. 7426.54  19
   4   2  -1 185325. 7513.29   2
   4   2  -1 181982. 7576.86   5
   4  -2  -1 182049. 7502.18   2
   4  -2  -1 190023. 7492.03   1
   4  -2  -1 173445. 7546.20   4
   4   2  -1 187221. 7464.16   1
   4   2  -1 180551. 7322.21   6
  -4   2   0 78736.5 3596.26  10
  -4   2   0 69919.6 3489.62  15
  -4   2   0 78606.1 3473.66  18
  -4  -2   0 68651.7 3455.23  17
  -4  -2   0 83908.3 3525.22  18
  -4  -2   0 77078.1 3502.13  19
   4   2   0 73541.7 3415.10   1
   4  -2   0 73296.5 3426.39   1
  -4  -2   0 61831.2 3316.21   7
  -4   2   0 76324.7 3461.01   7
   4  -2   0 70405.2 3463.00   4
   4   2   0 70974.1 3121.54   6
  -4   2   0 78876.7 3513.16   4
   4   2   0 70983.8 3521.49   5
  -4   2  -1 19262.0 1312.14  10
  -4  -2  -1 15678.8 1199.62  11
   4   2   1 17773.3 1099.24  14
  -4  -2  -1 18919.1 1309.51  17
  -4  -2  -1 21165.7 1344.12  18
  -4   2  -1 16678.9 1229.51  18
  -4  -2  -1 17844.0 1267.55  19
  -4   2  -1 16688.7 1259.80   8
  -4  -2  -1 17822.7 1275.51   8
   4   2   1 14497.0 1260.42   5
  -4  -2  -1 19950.9 1304.48   7
  -4   2  -1 16958.1 1252.18   7
  -4  -2  -1 17255.2 1244.48   2
   4  -2   1 17203.3 1244.69   4
  -4   2  -1 16566.9 1246.27   2
   4   2   1 17603.4 892.431   6
  -4   2  -1 17555.7 1252.26   4
  -4  -2  -2 3345.48 527.477  11
  -4   2  -2 4667.98 576.987  10
  -4   2  -2 4758.01 656.725  15
   4   2   2 3990.10 457.425  14
  -4  -2  -2 3578.55 543.092  18
  -4   2  -2 4106.52 577.571  18
  -4  -2  -2 4051.08 557.368  17
  -4  -2  -2 4021.23 577.567  19
   4   2   2 3529.67 550.021  20
  -4  -2  -2 4149.91 582.226   7
  -4   2  -2 3469.55 523.378   4
  -4   2  -2 4960.06 638.774   2
  -4   2  -2 4083.07 586.357   8
  -4  -2  -2 3818.91 583.064   8
   4   2   2 4378.39 648.539   5
   4  -2   2 3717.43 546.414   4
  -4   2  -2 3575.11 545.683   7
   4  -2   2 5529.23 575.864   3
  -4  -2  -2 3821.90 563.204   2
  -4  -2  -3 3165.21 543.133  18
  -4   2  -3 3359.49 543.484  18
  -4  -2  -3 3859.80 544.969  17
  -4   2  -3 3127.49 542.152  15
  -4   2  -3 2593.41 446.589   4
  -4   2  -3 3478.64 568.648   8
  -4  -2  -3 2672.57 525.306   8
  -4  -2  -3 3954.27 588.063   2
  -4   2  -3 2231.16 457.292   2
   4  -2   3 3818.10 573.247   3
   4   2   3 3109.59 570.214  20
   4   2   3 2843.87 401.223  14
  -4  -2  -3 2707.57 482.431  11
  -4   2  -3 3129.13 449.117  10
   4  -2   4 167903. 6924.27   3
  -4   2  -4 145619. 6522.16   4
  -4   2  -4 148503. 6686.93  15
   4   2   4 160227. 6388.57  14
   4   2   4 149331. 6895.85  20
  -4   2  -4 144485. 6784.67   8
  -4   2  -4 162203. 6368.09  10
  -4  -2  -4 146297. 6635.57  11
  -4  -2  -4 152992. 6837.42   8
  -4  -2  -5 4904.72 818.761   8
  -4   2  -5 6186.22 763.331   4
   4  -2   5 7238.57 975.963   3
  -4   2  -5 6358.18 901.906   8
  -4   2  -5 6957.83 863.163  15
   4   2   5 6547.25 697.144  14
   4   2   5 5984.42 916.986  20
  -4  -2  -5 7486.61 867.343  11
  -4   2  -6 4589.04 876.211   8
  -4   2  -6 7556.23 862.878   4
  -4  -2  -6 6212.68 978.442   8
  -4   2  -6 5887.93 802.947  15
   4   2   6 6801.16 1024.18  20
   4  -2   6 7457.46 1029.79  20
  -4  -2  -6 5344.39 777.453  11
  -4   2  -7 55780.3 3140.03   4
  -4   2  -7 56950.4 3186.61  15
   4  -2   7 59507.4 3660.99  20
   4   2   7 57552.4 3650.88  20
  -4  -2  -7 58982.1 3326.37  11
  -4   2  -7 56692.8 3577.40   8
  -4  -2  -7 60101.6 3654.68   8
  -4   2  -8 46573.0 2804.37  15
  -4  -2  -8 49224.7 3053.57  11
  -4   2  -8 46983.2 3318.30   8
  -4  -2  -8 50984.3 3392.91   8
   4   2   8 48978.6 3353.52  20
   4  -2   8 46808.2 3286.73  20
  -4   2  -9 104509. 5952.92   8
  -4  -2  -9 108596. 6002.85   8
  -4  -2  -9 106613. 5487.19  11
   4  -2   9 108076. 5917.71  20
   4   2   9 110773. 5982.33  20
  -4   2 -10 14722.1 1897.72   8
  -4  -2 -10 15913.0 1957.93   8
  -4  -2 -10 16598.7 1706.30  11
   4  -2  10 19613.5 2114.92  20
   4   2  10 14045.3 1803.32  20
  -4   2 -11 149943. 8110.17   8
  -4  -2 -11 151855. 8071.03   8
  -4  -2 -11 152686. 7368.15  11
   4  -2  11 155423. 7974.77  20
   4   2  11 136211. 7686.41  20
  -4  -2 -12 4383.30 937.537  11
   4   2  12 3783.10 987.255  20
   4  -2  12 6178.38 1246.12  20
  -4  -2 -12 7044.46 1410.95   8
  -4   2 -12 5300.06 1226.90   8
  -4  -2 -13 183432. 9649.21   8
  -4   2 -13 173568. 9578.13   8
   4   2  13 179966. 9312.85  20
   4  -2  13 180819. 9330.46  20
   4  -2  14 23067.6 2506.97  20
  -4   2 -14 17702.9 1240.06  39
  -4   2 -14 15842.7 1133.93  25
   4   2  14 16500.1 2151.93  20
   4   2  14 19020.8 1239.09  30
  -4   2 -14 14274.8 2295.35   8
  -4  -2 -14 17361.2 2411.71   8
  -4  -2 -15 98705.7 6671.48   8
  -4   2 -15 104622. 6831.19   8
  -4  -2 -15 112091. 4653.40  24
   4   2  15 103315. 6459.16  20
  -4   2 -15 105359. 4668.67  39
   4  -2  15 114512. 6622.02  20
   4   2  15 101096. 4625.99  30
   4  -2  15 108741. 4622.50  30
  -4   2 -16 6731.29 703.580  39
   4  -2  16 7028.46 674.065  30
   4   2  16 5087.92 622.384  30
  -4  -2 -16 6991.39 682.201  24
  -4  -2 -17 36288.5 2005.51  40
  -4   2 -17 36763.5 1971.50  40
  -4   2 -17 34302.9 1913.50  39
   4  -2  17 35713.7 1878.11  30
   4   2  17 36448.8 1941.71  30
  -4  -2 -17 33997.3 1856.16  24
  -4   2 -18 1486.47 330.648  39
  -4  -2 -18 1410.07 374.690  40
  -4   2 -18 1157.32 343.004  40
   4   2  18 1048.25 303.149  30
   4  -2  18 1465.25 289.600  30
  -4  -2 -18 1038.06 267.628  24
  -4  -2 -19 12845.1 858.187  24
  -4  -2 -19 14122.0 994.261  40
  -4   2 -19 14381.2 984.009  40
  -4   2 -19 13169.6 930.450  39
   4  -2  19 13638.1 899.337  30
   4   2  19 13551.6 950.521  30
  -4  -2 -20 3124.55 404.286  40
  -4   2 -20 3127.47 403.374  40
   4   2  20 2794.63 376.152  30
   4  -2  20 3433.47 372.396  30
   4  -2  21 4744.83 460.716  21
  -4  -2 -21 5819.61 486.371  40
  -4   2 -21 5608.41 468.842  40
   4  -2  21 4203.01 373.938  30
  -4   3  22 1717.11 300.118  21
  -4  -3  22 1758.49 283.374  21
   4   3 -22 2457.59 313.416  40
  -4   3  22 1977.03 280.688  30
  -4   3  21 74544.5 3217.39  30
  -4   3  21 75103.7 3300.72  21
  -4  -3  21 72083.3 3266.40  21
   4   3 -20 3643.94 451.606  25
  -4  -3  20 3049.46 475.962  21
  -4   3  20 2573.23 445.941  21
  -4   3  19 100276. 4268.35  30
   4   3 -19 98714.3 4217.06  25
  -4  -3  19 93415.1 4315.87  21
  -4   3  19 96574.5 4347.18  21
  -4   3  18 18530.2 1233.81  30
   4   3 -18 17681.5 1189.09  25
  -4  -3  18 18861.7 1324.26  21
  -4   3  18 16602.6 1265.85  21
  -4   3  17 66024.2 3122.74  30
   4   3 -17 65815.6 3088.87  25
  -4  -3  17 65568.3 3212.88  21
  -4   3  17 66473.2 3234.95  21
  -4   3  17 56180.4 4448.69  20
  -4   3  16 47268.2 2392.35  30
   4   3 -16 47492.5 2344.80  25
  -4  -3  16 43359.7 3806.97  13
  -4  -3  16 42595.5 2419.91  21
  -4   3  16 47226.8 2486.92  21
  -4   3  16 42772.9 3708.92  20
  -4   3  15 116540. 4964.76  30
  -4  -3  15 114763. 5052.12  21
  -4   3  15 110866. 5036.47  21
  -4   3  15 115744. 6753.10  20
   4   3 -15 116377. 4915.01  25
  -4   3  15 110593. 6273.56  14
  -4   3  15 110531. 6684.02  13
  -4  -3  15 111439. 6897.35  13
  -4   3  14 59593.5 4406.43  20
  -4   3  14 60533.7 4135.04  14
  -4   3  14 69762.4 4680.83  13
  -4  -3  14 66598.8 4410.53  12
  -4  -3  14 60609.9 4667.48  13
  -4   3  13 66470.9 4518.87  13
  -4  -3  13 64579.4 4349.49  12
  -4  -3  13 67370.8 4807.08  13
  -4   3  13 64295.4 4164.24  14
  -4  -3  12 670.667 450.908  13
  -4   3  12 554.432 416.869  13
  -4  -3  12 880.246 502.018  12
  -4   3  11 25335.8 2394.31  13
  -4  -3  11 24415.4 2300.53  12
  -4  -3  11 26316.7 2605.31  13
  -4  -3  10 5879.42 1034.49  12
  -4  -3  10 3541.87 952.538  13
  -4   3  10 5123.46 894.770  14
  -4   3  10 5831.98 1026.35  13
  -4   3  10 3197.14 685.670  10
  -4  -3   9 85.9710 122.431  17
  -4  -3   9 167.418 337.153  13
  -4   3   9 124.392 280.076  14
  -4  -3   9-142.864 287.707  12
  -4   3   9 109.660 220.841  10
  -4   3   9 144.424 205.664  20
  -4   3   8 1928.37 538.963  20
  -4  -3   8 2212.42 440.969  16
  -4   3   8 1770.75 463.278  10
  -4  -3   8 1788.60 604.984  13
  -4   3   8 1706.10 504.806  14
  -4  -3   8 2358.95 609.341  12
  -4  -3   8 2388.85 484.144  17
  -4   3   7 123813. 6070.99  20
  -4  -3   7 134427. 5721.33  16
  -4   3   7 123277. 5945.22  14
  -4  -3   7 123322. 5723.03  17
  -4  -3   7 129613. 6176.28  12
  -4   3   7 123080. 5896.63  10
  -4  -3   6 1822.64 429.830  17
  -4   3   6 2189.15 486.875   1
  -4  -3   6 1639.32 430.073   1
  -4   3   6 1606.63 440.442  10
  -4   3   6 1366.21 356.133  15
  -4  -3   6 1864.31 403.593  16
  -4  -3   6 1535.45 459.505  12
  -4   3   6 1956.07 491.253  14
  -4   3   6 1333.92 430.457  20
  -4  -3   5 135873. 6129.06  17
  -4   3   5 128194. 6019.33   1
  -4  -3   5 125877. 5989.41   1
  -4   3   5 139366. 6252.93  10
  -4  -3   5 141500. 5927.94   9
  -4   3   5 137936. 5997.42  15
  -4   3   5 139434. 6173.49  14
  -4  -3   5 149271. 6157.13  16
  -4  -3   5 147965. 6454.40  12
  -4   3   5 135445. 6255.12  20
  -4   3   4 858.076 292.406  18
  -4  -3   4 1682.78 414.514  17
  -4  -3   4 1262.33 342.407  18
  -4  -3   4 2504.77 420.261   9
  -4   3   4 1464.25 409.919  10
  -4  -3   4 1297.45 355.772  16
  -4   3   4 1477.54 357.816  15
  -4   3   4 1314.34 348.542  14
  -4   3   4 1440.56 346.306  13
  -4  -3   4 2477.72 516.948  19
  -4   3   4 1210.18 328.576   1
  -4  -3   4 923.036 301.165   1
  -4  -3   3 295610. 11368.5  18
  -4   3   3 286359. 11361.7  18
  -4  -3   3 298909. 11350.0   9
  -4   3   3 275335. 11560.2  10
  -4  -3   3 304084. 11583.9  16
  -4   3   3 286234. 11337.1  14
  -4   3   3 269050. 11409.5  15
  -4   3   3 287069. 11187.0  13
  -4  -3   3 304483. 11659.9  19
   4   3  -3 278026. 11606.8   5
   4   3  -3 273097. 11318.9   2
   4  -3  -3 274834. 11358.6   2
   4  -3  -3 260083. 11606.3   4
  -4   3   3 271413. 11454.6   6
  -4   3   2 526.702 213.735  18
  -4  -3   2 979.484 313.667  17
  -4  -3   2 410.864 188.336  18
  -4  -3   2 791.099 238.453   9
  -4  -3   2 1134.33 341.324  16
  -4   3   2 508.267 232.367  15
  -4   3   2 725.845 228.741  14
   4  -3  -2 423.711 242.464   4
   4   3  -2 817.241 308.775   5
   4   3  -2 719.813 250.117   2
   4  -3  -2 559.234 235.257   2
  -4  -3   2 605.796 253.954  19
  -4   3   1 108541. 5218.83  15
  -4   3   1 111418. 4853.64  14
   4   3  -1 115502. 5353.05   5
   4   3  -1 115895. 5050.82   1
   4  -3  -1 120447. 5081.35   1
   4  -3  -1 109952. 5292.41   4
  -4   3   1 119696. 5082.80  18
  -4  -3   1 118230. 5259.68  17
  -4  -3   1 122253. 5093.26  18
  -4  -3   1 118684. 5138.48   9
  -4   3   1 116026. 5288.26  10
  -4  -3   1 126343. 5289.24  19
  -4  -3   0 159452. 6734.72  16
   4   3   0 151051. 6433.67  14
  -4   3   0 137833. 6604.90  15
   4   3   0 142568. 6708.78   5
   4  -3   0 159937. 6459.52   1
   4   3   0 160173. 6461.54   1
   4  -3   0 149104. 6680.06   4
  -4   3   0 157888. 6704.07   4
  -4  -3   0 143531. 6559.97  17
  -4   3   0 156344. 6453.50  18
  -4  -3   0 165379. 6510.63  18
  -4   3   0 153412. 6650.94  10
  -4  -3   0 144685. 6499.82  11
  -4  -3   0 163605. 6602.69  19
  -4   3  -1 244215. 10896.9  15
   4   3   1 273088. 10700.5  14
   4   3   1 254962. 11054.0   5
   4   3   1 262943. 10316.3   4
   4  -3   1 267660. 10971.3   4
  -4  -3  -1 264687. 10715.5   7
  -4   3  -1 277495. 10760.8   7
  -4  -3  -1 254974. 10687.1   2
  -4   3  -1 282496. 10999.2   4
   4   3   1 279023. 10345.6   6
  -4  -3  -1 276586. 10778.3  18
  -4   3  -1 272585. 10761.3  18
  -4  -3  -1 255527. 10813.4  17
  -4  -3  -1 258171. 10813.7  11
  -4   3  -1 269714. 10881.9  10
  -4  -3  -1 282517. 10844.7  19
   4   3   2 71651.1 3325.30  14
   4   3   2 66222.6 3688.39   5
  -4  -3  -2 67502.7 3393.28   2
   4  -3   2 73770.5 3604.73   4
  -4   3  -2 72610.5 3449.91   2
  -4  -3  -2 65868.0 3366.67   7
  -4   3  -2 69550.4 3410.49   7
  -4  -3  -2 67017.4 3408.57   8
  -4   3  -2 73711.1 3597.12   4
  -4   3  -2 67337.2 3438.35   8
  -4   3  -2 70434.5 3433.40  18
  -4  -3  -2 67805.6 3414.96  17
  -4  -3  -2 72291.3 3444.71  18
  -4   3  -2 70419.0 3436.66  10
  -4  -3  -2 75555.8 3491.84  19
   4   3   3 495850. 18126.4  14
  -4   3  -3 422199. 18380.1  15
  -4  -3  -3 455028. 18260.8   2
  -4   3  -3 477052. 18313.4   2
  -4  -3  -3 462567. 18265.6   7
  -4   3  -3 481036. 18315.2   7
  -4   3  -3 471584. 18362.3   8
  -4   3  -3 486926. 18437.1   4
  -4  -3  -3 470073. 18341.5   8
  -4  -3  -3 475290. 18239.9  17
  -4   3  -3 483205. 18178.3  10
  -4  -3  -3 456844. 18320.4  11
  -4   3  -3 452174. 18285.6  18
  -4  -3  -3 442606. 18247.3  18
   4   3   3 454424. 18461.9  20
   4   3   4 69993.0 3301.63  14
  -4   3  -4 68154.0 3516.15   2
  -4   3  -4 66078.4 3527.15   4
  -4  -3  -4 69352.0 3533.13   2
  -4  -3  -4 61346.4 3270.93  17
  -4   3  -4 65231.8 3541.42   8
  -4  -3  -4 66236.2 3525.92   8
  -4  -3  -4 66016.1 3507.65  11
  -4   3  -4 72284.0 3289.04  10
   4   3   4 62032.8 3626.49  20
  -4   3  -5 215742. 9218.43   8
  -4  -3  -5 214016. 9204.33   8
  -4  -3  -5 202567. 9064.17  11
  -4  -3  -5 201890. 8703.05  17
   4   3   5 220612. 8833.34  14
   4   3   5 212575. 9379.91  20
   4  -3   5 216070. 9325.94  20
  -4  -3  -6 8452.89 1045.21  11
[truncated: 790,887 more chars]
